# Supplementary material for: Phosphoproteomic analysis of Methanohalophilus portucalensis FDF1T identified the role of protein phosphorylation in methanogenesis and osmoregulation
Source: Sci Rep. 2016 Jun 30;6:29013. doi: 10.1038/srep29013 (PMC4928046; doi:10.1038/srep29013)
Supplement: Supplementary Table S1 [file srep29013-s2.xls]

## Sheet: Sheet1
Supplementary Table S1. The identified phosphoproteins and phosphopeptides from M. portucalensis FDF1T.
All of the phosphorylation sites were determined in each peptide with >99% identification confidence (p > 0.75). Phosphorylation sites with a localization probability of at least 0.75 (class I phosphosites) assigned by MaxQuant software are indicated in bold and red: pS, phosphoserine; pT, phosphothreonine; pY, phosphotyrosine; pD, phosphoaspartate; pH, phosphohistidine. Ambiguous sites defined a…
FDF1T protein ID /gene name	Protein description	Score	Amino acid	Max Phos	pS	pT	pY	pD	pH	Positions within FDF1T proteins	Modified sequence	Phospho(DHSTY)sites Probabilities	Charge	m/z	Protein digestion	Phosphopeptides found in Methanohalophilus mahii database	M. mahii-protein ID/gene name
Methyltransferase systems
MPF_0068/mtaA	methyltransferase MtaA/CmuA family	64.313	T	1		1				T124;[H125]	_MPAILEApTp[H]IIK_	MPAILEAT(0.801)H(0.199)IIK	2	708.87	In-gel digestion	a	Mmah_0901
MPF_0543/mtbA	methylamine-specific methylcobalamin:coenzyme M methyltransferase (MtbA)	170.47	Y	1			1			Y114	_AEDLEQFEGpYNIEDGR_	AEDLEQFEGY(1)NIEDGR	2	982.899	In-solution digestion	a	Mmah_0279
MPF_0543/mtbA	methylamine-specific methylcobalamin:coenzyme M methyltransferase (MtbA)	53.255	S	1	1					S99	_EQQPSVIpSHVVSK_	EQQPS(0.033)VIS(0.909)H(0.008)VVS(0.05)K	2	759.372	In-solution digestion	a	Mmah_0279
MPF_0543/mtbA	methylamine-specific methylcobalamin:coenzyme M methyltransferase (MtbA)	62.055	S	1	1					S103	_EQQPSVISHVVpSK_	EQQPSVIS(0.002)HVVS(0.998)K	2	759.372	In-solution digestion	a	Mmah_0279
MPF_0797/mtbB	dimethylamine:corrinoid methyltransferase MtbB	81.788	S	1	1					S87	_IDGDQGNpSGVGIPASR_	IDGDQGNS(0.999)GVGIPASR	2	811.862	In-solution digestion
MPF_0797/mtbB; MPF_1472/mtbB	dimethylamine:corrinoid methyltransferase MtbB	86.344		1						[S294;S295]	_p[SS]AWNLAR_	S(0.5)S(0.5)AWNLAR	2	492.719	In-solution digestion
MPF_0797/mtbB; MPF_1472/mtbB	dimethylamine:corrinoid methyltransferase MtbB	58.172	S	1	1					S391	_MQFpSEDMR_	MQFS(0.997)ED(0.003)MR	2	562.201	In-solution digestion
MPF_1224/mtmB	monomethylamine methyltransferase MtmB	32.391	D;Y	2			1	1		D450;Y453	_YEMKPTDEYM(ox)SMYSEIIGEIpDEFpYR_	Y(0.008)EMKPT(0.009)D(0.009)EY(0.009)MS(0.009)MY(0.009)S(0.03)EIIGEID(0.951)EFY(0.967)R	3	1105.77	In-gel digestion
MPF_1472/mtbB	dimethylamine:corrinoid methyltransferase MtbB	93.429	Y	1			1			Y5	_ANEpYFVR_	ANEY(1)FVR	2	489.708	In-solution digestion
MPF_1472/mtbB	dimethylamine:corrinoid methyltransferase MtbB	188.1	S	1	1					S87	_IDGDQGNpSGVGIPSSR_	IDGDQGNS(1)GVGIPSSR	2	819.86	In-solution digestion
MPF_1472/mtbB	dimethylamine:corrinoid methyltransferase MtbB	156.29	S	1	1					S93	_IDGDQGNSGVGIPpSSR_	IDGDQGNS(0.002)GVGIPS(0.989)S(0.01)R	2	819.86	In-solution digestion
MPF_1472/mtbB	dimethylamine:corrinoid methyltransferase MtbB	103.45	S	1						S93;[S94]	_IDGDQGNSGVGIPpSp[S]R_	IDGDQGNS(0.033)GVGIPS(0.806)S(0.161)R	2	819.86	In-solution digestion
MPF_1472/mtbB	dimethylamine:corrinoid methyltransferase MtbB	150.63	S	1	1					S94	_IDGDQGNSGVGIPSpSR_	IDGDQGNSGVGIPS(0.033)S(0.967)R	2	819.86	In-solution digestion
MPF_1472/mtbB	dimethylamine:corrinoid methyltransferase MtbB	100.39	S	1						[S93];S94	_IDGDQGNSGVGIPp[S]pSR_	IDGDQGNSGVGIPS(0.203)S(0.797)R	2	819.86	In-solution digestion
MPF_1472/mtbB	dimethylamine:corrinoid methyltransferase MtbB	137.39		1						[S93;S94]	_IDGDQGNSGVGIPp[SS]R_	IDGDQGNSGVGIPS(0.656)S(0.344)R	2	819.86	In-solution digestion
MPF_1473/mtbC	dimethylamine corrinoid methyltransferase MtbC	77.506	Y	1			1			Y150	_IGADCpYAENATEAVSK_	IGAD(0.019)CY(0.981)AENATEAVSK	2	889.869	In-solution digestion
MPF_1473/mtbC	dimethylamine corrinoid methyltransferase MtbC	178.84	S	1	1					S159	_IGADCYAENATEAVpSK_	IGADCYAENATEAVS(1)K	2	889.869	In-solution digestion
MPF_1473/mtbC	dimethylamine corrinoid methyltransferase MtbC	86.367	Y	1						Y150	_KIGADCpYAENATEAVSK_	KIGAD(0.013)CY(0.986)AENATEAVSK	2	953.916	In-solution digestion
MPF_1473/mtbC	dimethylamine corrinoid methyltransferase MtbC	101.89	S	1						S159	_KIGADCYAENATEAVpSK_	KIGADCYAENAT(0.001)EAVS(0.999)K	2	953.916	In-solution digestion
MPF_1476/mttC	trimethylamine corrinoid protein (MttC)	87.72	S	1	1					S91	_pSEDKGTIAIGTVEGDIHTIGK_	S(0.912)ED(0.002)KGT(0.086)IAIGTVEGDIHTIGK	3	741.03	In-solution digestion
MPF_1476/mttC	trimethylamine corrinoid protein (MttC)	142.22	S	1	1					S205	_IGADIYGENApSDVVVK_	IGADIYGENAS(1)DVVVK	2	865.406	In-solution digestion
MPF_1476/mttC	trimethylamine corrinoid protein (MttC)	106	T	1		1				T180	_pTM(ox)VGGAPVTQDWADK_	T(1)MVGGAPVTQDWADK	2	836.358	In-solution digestion
MPF_1476/mttC	trimethylamine corrinoid protein (MttC)	83.204	Y	1			1			[D136];Y137	_DVPIAp[D]pYVTAVK_	DVPIAD(0.19)Y(0.761)VT(0.048)AVK	2	685.834	In-solution digestion	a	Mmah_1680
MPF_1476/mttC	trimethylamine corrinoid protein (MttC)	79.744		1						[D136;Y137;T139]	_DVPIAp[DYVT]AVK_	DVPIAD(0.206)Y(0.461)VT(0.333)AVK	2	685.834	In-solution digestion	a	Mmah_1680
MPF_1476/mttC	trimethylamine corrinoid protein (MttC)	82.774		1						[D136;Y137]	_DVPIAp[DY]VTAVK_	DVPIAD(0.303)Y(0.678)VT(0.019)AVK	2	685.834	In-solution digestion	a	Mmah_1680
MPF_1478/mttB	trimethylamine:corrinoid methyltransferase (MttB)	56.708	S	1	1					S44	_M(ox)IHSATM(ox)EVFQNPGIQVpSDAEAR_	MIHSATMEVFQNPGIQVS(0.933)D(0.066)AEAR	3	881.724	In-solution digestion
MPF_1478/mttB	trimethylamine:corrinoid methyltransferase (MttB)	132.51	S	1	1					S450	_DMFGDWAAAGpSK_	DMFGDWAAAGS(1)K	2	668.257	In-solution digestion
MPF_1478/mttB	trimethylamine:corrinoid methyltransferase (MttB)	159.58	S	1	1					S83	_DCPSpSFYLNAR_	DCPS(0.077)S(0.923)FYLNAR	2	705.281	In-solution digestion	a	Mmah_1682
MPF_1478/mttB	trimethylamine:corrinoid methyltransferase (MttB)	138.31	S	1						[S82];S83	_DCPp[S]pSFYLNAR_	DCPS(0.123)S(0.877)FYLNAR	2	705.281	In-solution digestion	a	Mmah_1682
MPF_1478/mttB	trimethylamine:corrinoid methyltransferase (MttB)	109.6		1						[S82;S83]	_DCPp[SS]FYLNAR_	DCPS(0.5)S(0.5)FY(0.001)LNAR	2	705.281	In-solution digestion	a	Mmah_1682
MPF_1478/mttB	trimethylamine:corrinoid methyltransferase (MttB)	108.9	S	1	1					S82;[S83]	_DCPpSp[S]FYLNAR_	DCPS(0.813)S(0.187)FYLNAR	2	705.281	In-solution digestion	a	Mmah_1682
MPF_1478/mttB	trimethylamine:corrinoid methyltransferase (MttB)	141.89	Y	1			1			Y85	_DCPSSFpYLNAR_	DCPSS(0.001)FY(0.999)LNAR	2	705.281	In-solution digestion	a	Mmah_1682
MPF_1478/mttB	trimethylamine:corrinoid methyltransferase (MttB)	138.28	Y	1			1			Y201	_DM(ox)VVAYpYGGDEEM(ox)AR_	DMVVAY(0.001)Y(0.979)GGD(0.02)EEMAR	2	909.342	In-solution digestion	a	Mmah_1682
MPF_1478/mttB	trimethylamine:corrinoid methyltransferase (MttB)	109.83	D	1				1		[Y201];D204	_DM(ox)VVAYp[Y]GGpDEEM(ox)AR_	DMVVAY(0.005)Y(0.16)GGD(0.835)EEMAR	2	909.342	In-solution digestion	a	Mmah_1682
MPF_1478/mttB	trimethylamine:corrinoid methyltransferase (MttB)	147.51	Y	1			1			Y200	_DM(ox)VVApYYGGDEEM(ox)AR_	DMVVAY(0.953)Y(0.046)GGD(0.001)EEMAR	2	909.342	In-solution digestion	a	Mmah_1682
MPF_1478/mttB	trimethylamine:corrinoid methyltransferase (MttB)	67.227	S	1	1					[D60];S63	_EAGCDVp[D]EKpSQIVKIPEFLVNR_	EAGCD(0.035)VD(0.173)EKS(0.792)QIVKIPEFLVNR	3	876.091	In-gel digestion	a	Mmah_1682
MPF_1478/mttB	trimethylamine:corrinoid methyltransferase (MttB)	142.85	T	1		1				T174;[S177]	_GAQDVHETFTPMpTNTp[S]K_	GAQDVHETFTPMT(0.797)NT(0.039)S(0.164)K	2	972.414	In-solution digestion	a	Mmah_1682
MPF_1478/mttB	trimethylamine:corrinoid methyltransferase (MttB)	124.1		1						[T174;T176]	_GAQDVHETFTPMp[TNT]SK_	GAQDVHETFT(0.009)PMT(0.626)NT(0.356)S(0.009)K	2	972.414	In-solution digestion	a	Mmah_1682
MPF_1478/mttB	trimethylamine:corrinoid methyltransferase (MttB)	111.11	S	1	1					[T176];S177	_GAQDVHETFTPMTNp[T]pSK_	GAQDVHETFTPMT(0.014)NT(0.182)S(0.803)K	2	972.414	In-solution digestion	a	Mmah_1682
MPF_1478/mttB	trimethylamine:corrinoid methyltransferase (MttB)	85.469	T	1		1				T176;[S177]	_GAQDVHETFTPMTNpTp[S]K_	GAQDVHETFTPMT(0.032)NT(0.778)S(0.19)K	3	648.612	In-solution digestion	a	Mmah_1682
MPF_1478/mttB	trimethylamine:corrinoid methyltransferase (MttB)	109.48	T	1						T176	_GAQDVHETFTPM(ox)TNpTSK_	GAQDVHETFTPMT(0.07)NT(0.86)S(0.07)K	3	653.943	In-solution digestion	a	Mmah_1682
MPF_1478/mttB	trimethylamine:corrinoid methyltransferase (MttB)	109.48		1						[T176;S177]	_GAQDVHETFTPMTNp[TS]K_	GAQDVHETFTPMT(0.073)NT(0.464)S(0.464)K	3	648.612	In-solution digestion	a	Mmah_1682
MPF_1478/mttB	trimethylamine:corrinoid methyltransferase (MttB)	119.43		1						[T174;T176;S177]	_GAQDVHETFTPMp[TNTS]K_	GAQDVHETFTPMT(0.203)NT(0.203)S(0.593)K	2	972.414	In-solution digestion	a	Mmah_1682
MPF_1478/mttB	trimethylamine:corrinoid methyltransferase (MttB)	183.75	S	1						S177	_GAQDVHETFTPMTNTpSK_	GAQDVHETFTPMTNT(0.026)S(0.974)K	2	972.414	In-solution digestion	a	Mmah_1682
MPF_1478/mttB	trimethylamine:corrinoid methyltransferase (MttB)	78.122	S	1	1					S314	_GTAPVGAPELGLIpSGAVGK_	GTAPVGAPELGLIS(1)GAVGK	2	887.461	In-solution digestion	a	Mmah_1682
MPF_1478/mttB	trimethylamine:corrinoid methyltransferase (MttB)	162.82	S	1	1					[T125];S128	_p[T]VDpSVEEDVANTAK_	T(0.174)VDS(0.826)VEEDVANTAK	2	779.338	In-solution digestion	a	Mmah_1682
MPF_1478/mttB	trimethylamine:corrinoid methyltransferase (MttB)	128.82		1						[T125;S128]	_p[TVDS]VEEDVANTAK_	T(0.677)VDS(0.323)VEEDVANTAK	2	779.338	In-solution digestion	a	Mmah_1682
MPF_1478/mttB	trimethylamine:corrinoid methyltransferase (MttB)	127.49	T	1		1				T125;[S128]	_pTVDp[S]VEEDVANTAK_	T(0.845)VDS(0.155)VEEDVANTAK	2	779.338	In-solution digestion	a	Mmah_1682
MPF_1478/mttB	trimethylamine:corrinoid methyltransferase (MttB)	242.67	T	1						T125	_pTVDSVEEDVANTAK_	T(1)VDSVEEDVANTAK	2	779.338	In-solution digestion	a	Mmah_1682
MPF_1478/mttB	trimethylamine:corrinoid methyltransferase (MttB)	235.79	S	1						S128	_TVDpSVEEDVANTAK_	TVDS(1)VEEDVANTAK	2	779.338	In-solution digestion	a	Mmah_1682
MPF_1478/mttB	trimethylamine:corrinoid methyltransferase (MttB)	138.28	T	1		1				T136	_TVDSVEEDVANpTAK_	TVDSVEEDVANT(1)AK	2	779.338	In-solution digestion	a	Mmah_1682
MPF_1478/mttB	trimethylamine:corrinoid methyltransferase (MttB)	166.21	S	1	1					S408	_GIPVDELTLGVEpSIQK_	GIPVDELTLGVES(1)IQK	2	889.453	In-solution digestion	a	Mmah_1682
MPF_1717/mtaB	methanol:corrinoid methyltransferase (MtaB)	70.942	Y	1			1			Y438	_FLSDSLEQpYKK_	FLSD(0.001)S(0.035)LEQY(0.964)KK	2	719.337	In-gel digestion	a	Mmah_0978
MPF_2121/mtmC	monomethylamine corrinoid protein (MtmC)	96.096	S	1	1					S177	_LLEEEGLRDpSVK_	LLEEEGLRDS(1)VK	2	734.358	In-solution digestion	a	Mmah_1137, Mmah_1155
Methanogenesis
MPF_0011/fmdG	formylmethanofuran dehydrogenase, subunit G (FmdG)	79.639	S;Y	2	1		1			S3;Y8	_ApSVMEIpYQLLPK_	AS(1)VMEIY(1)QLLPK	2	776.35	In-gel digestion	a	Mmah_0952
MPF_0920/mcrA	methyl-coenzyme M reductase, subunit alpha (McrA)	130.51	S	1	1					S303	_APNEPGGVTFGNLpSDIVQTSR_	APNEPGGVTFGNLS(1)DIVQTSR	2	1120.02	In-solution digestion	a	Mmah_0612
MPF_0920/mcrA	methyl-coenzyme M reductase, subunit alpha (McrA)	167.5	S	1	1					S309	_APNEPGGVTFGNLSDIVQTpSR_	APNEPGGVTFGNLSDIVQT(0.029)S(0.971)R	3	747.018	In-solution digestion	a	Mmah_0612
MPF_0920/mcrA	methyl-coenzyme M reductase, subunit alpha (McrA)	76.55	S	1						[T308];S309	_APNEPGGVTFGNLSDIVQp[T]pSR_	APNEPGGVTFGNLSDIVQT(0.174)S(0.826)R	3	747.018	In-solution digestion	a	Mmah_0612
MPF_0920/mcrA	methyl-coenzyme M reductase, subunit alpha (McrA)	185.67		1						[T308;S309]	_APNEPGGVTFGNLSDIVQp[TS]R_	APNEPGGVTFGNLSDIVQT(0.656)S(0.344)R	2	1120.02	In-solution digestion	a	Mmah_0612
MPF_0920/mcrA	methyl-coenzyme M reductase, subunit alpha (McrA)	32.567	T	1		1				T32	_M(ox)EGGDIpTDM(ox)R_	MEGGD(0.069)IT(0.909)D(0.022)MR	2	618.717	In-solution digestion	a	Mmah_0612
MPF_0921/mcrG	methyl-coenzyme M reductase, subunit gamma (McrG)	126.51	S	1	1					S13	_AYEAQFYPGATpSVAENR_	AYEAQFYPGAT(0.007)S(0.993)VAENR	2	977.423	In-solution digestion
MPF_0921/mcrG	methyl-coenzyme M reductase, subunit gamma (McrG)	75.548	S	1						[T12];S13	_AYEAQFYPGAp[T]pSVAENR_	AYEAQFYPGAT(0.188)S(0.812)VAENR	2	977.423	In-solution digestion
MPF_0921/mcrG	methyl-coenzyme M reductase, subunit gamma (McrG)	120.25		1						[T12;S13]	_AYEAQFYPGAp[TS]VAENR_	AYEAQFYPGAT(0.5)S(0.5)VAENR	2	977.423	In-solution digestion
MPF_0921/mcrG	methyl-coenzyme M reductase, subunit gamma (McrG)	73.082	S	1	1					S103;[Y104]	_pSp[Y]NAAINFR_	S(0.87)Y(0.13)NAAINFR	2	568.25	In-solution digestion
MPF_0921/mcrG	methyl-coenzyme M reductase, subunit gamma (McrG)	106.79	S	1						S103	_pSYNAAINFR_	S(1)YNAAINFR	2	568.25	In-solution digestion
MPF_0921/mcrG	methyl-coenzyme M reductase, subunit gamma (McrG)	68.355	Y	1			1			Y245	_TM(ox)YGpYKPAVQE_	T(0.001)MY(0.007)GY(0.992)KPAVQE	2	691.789	In-solution digestion	a	Mmah_0613
MPF_0921/mcrG	methyl-coenzyme M reductase, subunit gamma (McrG)	66.023		1						[Y243;Y245]	_TM(ox)p[YGY]KPAVQE_	T(0.054)MY(0.646)GY(0.3)KPAVQE	2	691.789	In-solution digestion	a	Mmah_0613
MPF_0921/mcrG	methyl-coenzyme M reductase, subunit gamma (McrG)	87.647	T	1		1				T241	_pTM(ox)YGYKPAVQE_	T(1)MYGYKPAVQE	2	691.789	In-solution digestion	a	Mmah_0613
MPF_0921/mcrG	methyl-coenzyme M reductase, subunit gamma (McrG)	93.345	Y	1			1			Y245	_TM(ox)YGpYKPAVQE_	TMY(0.004)GY(0.996)KPAVQE	2	691.789	In-solution digestion	a	Mmah_0613
MPF_0924/mcrB	methyl-coenzyme M reductase subunit beta (McrB)	119.62	S	1	1					S2	_pSDKIDIYDDR_	S(1)DKIDIYDDR	2	660.279	In-solution digestion	a	Mmah_0613
MPF_0924/mcrB	methyl-coenzyme M reductase subunit beta (McrB)	109.48	S	1	1					S2	_pSDKIDIYDDRGK_	S(1)DKIDIYDDRGK	3	502.227	In-gel digestion	a	Mmah_0613
MPF_0924/mcrB	methyl-coenzyme M reductase subunit beta (McrB)	73.36	Y	1			1			Y8;[D9]	_SDKIDIpYp[D]DRGK_	SDKID(0.018)IY(0.861)D(0.119)D(0.002)RGK	2	711.845	In-solution digestion	a	Mmah_0613
MPF_0924/mcrB	methyl-coenzyme M reductase subunit beta (McrB)	85.808	D	1				1		D97	_ELVQIDGDDpDTNIETLGGGK_	ELVQID(0.002)GD(0.011)D(0.075)D(0.524)T(0.387)NIET(0.001)LGGGK	2	1084.98	In-solution digestion
MPF_0924/mcrB	methyl-coenzyme M reductase subunit beta (McrB)	90.397	S	1	1					S268	_DNGKDGTVGTVVQpSVVER_	DNGKDGTVGTVVQS(1)VVER	3	647.309	In-solution digestion	a	Mmah_0616
MPF_0946/hrdD	CoB-CoM heterodisulfide reductase, subunit D (HdrD)	38.189	Y;D	3			2	1		Y138;Y142;D145	_LIGEpYGNPpYM(ox)ApDPK_	LIGEY(1)GNPY(1)MAD(1)PK	3	608.552	In-gel digestion	a	Mmah_0633
MPF_1121/fmdC	formylmethanofuran dehydrogenase, subunit C (FmdC)	89.659	S	1	1					S61	_GQGGSpSAEETSIVIK_	GQGGS(0.074)S(0.925)AEET(0.001)S(0.001)IVIK	2	771.856	In-solution digestion
MPF_1121/fmdC	formylmethanofuran dehydrogenase, subunit C (FmdC)	76.118		1						[S60;S61]	_GQGGp[SS]AEETSIVIK_	GQGGS(0.498)S(0.498)AEET(0.003)S(0.001)IVIK	2	771.856	In-solution digestion
MPF_1121/fmdC	formylmethanofuran dehydrogenase, subunit C (FmdC)	71.969	S	1	1					S60;[S61]	_GQGGpSp[S]AEETSIVIK_	GQGGS(0.879)S(0.121)AEETSIVIK	2	771.856	In-solution digestion
MPF_1339/mer	5,10-methylenetetrahydromethanopterin reductase (Mer)	120.27		1						[S75;S76;S79]	_NAAITAp[SSIGS]INEISGGR_	NAAIT(0.001)AS(0.126)S(0.734)IGS(0.139)INEISGGR	2	949.454	In-solution digestion	a	Mmah_1513/mer
MPF_1339/mer	5,10-methylenetetrahydromethanopterin reductase (Mer)	207.21	S	1	1					S75	_NAAITApSSIGSINEISGGR_	NAAIT(0.041)AS(0.941)S(0.018)IGSINEISGGR	2	949.454	In-solution digestion	a	Mmah_1513/mer
MPF_1339/mer	5,10-methylenetetrahydromethanopterin reductase (Mer)	143.35	S	1	1					S76	_NAAITASpSIGSINEISGGR_	NAAITAS(0.017)S(0.983)IGSINEISGGR	2	949.454	In-solution digestion	a	Mmah_1513/mer
MPF_1339/mer	5,10-methylenetetrahydromethanopterin reductase (Mer)	94.49		1						[S76;S79]	_NAAITASp[SIGS]INEISGGR_	NAAITAS(0.075)S(0.341)IGS(0.584)INEISGGR	2	949.454	In-solution digestion	a	Mmah_1513/mer
MPF_1339/mer	5,10-methylenetetrahydromethanopterin reductase (Mer)	116.43	S	1						[S75];S76	_NAAITAp[S]pSIGSINEISGGR_	NAAITAS(0.118)S(0.868)IGS(0.014)INEISGGR	2	949.454	In-solution digestion	a	Mmah_1513/mer
MPF_1339/mer	5,10-methylenetetrahydromethanopterin reductase (Mer)	175.99		1						[S75;S76]	_NAAITAp[SS]IGSINEISGGR_	NAAITAS(0.615)S(0.384)IGS(0.001)INEISGGR	2	949.454	In-solution digestion	a	Mmah_1513/mer
MPF_1339/mer	5,10-methylenetetrahydromethanopterin reductase (Mer)	72.968	S	1	1					[S79];S84	_NAAITASSIGp[S]INEIpSGGR_	NAAITASS(0.003)IGS(0.136)INEIS(0.86)GGR	2	949.454	In-solution digestion	a	Mmah_1513/mer
MPF_1339/mer	5,10-methylenetetrahydromethanopterin reductase (Mer)	224.4	S	1						S84	_NAAITASSIGSINEIpSGGR_	NAAITASSIGSINEIS(1)GGR	2	949.454	In-solution digestion	a	Mmah_1513/mer
MPF_1339/mer	5,10-methylenetetrahydromethanopterin reductase (Mer)	101.05	S	1	1					S2	_pSFGIEFVPGDPVLK_	S(1)FGIEFVPGDPVLK	2	792.889	In-gel digestion	a	Mmah_1513/mer
MPF_1339/mer	5,10-methylenetetrahydromethanopterin reductase (Mer)	78.228		1						[T148;D150]	_p[TGD]VPIYMGAQGPK_	T(0.443)GD(0.557)VPIYMGAQGPK	2	757.341	In-solution digestion	a	Mmah_1513/mer
MPF_1339/mer	5,10-methylenetetrahydromethanopterin reductase (Mer)	94.454	T	1		1				T148	_pTGDVPIYM(ox)GAQGPK_	T(1)GDVPIYMGAQGPK	2	765.339	In-solution digestion	a	Mmah_1513/mer
MPF_1576/mtrE	tetrahydromethanopterin S-methyltransferase, subunit E (MtrE)	87.863	Y	1			1			Y291	_NQpYGPYKEDEEVTV_	NQY(0.999)GPYKED(0.001)EEVTV	2	875.864	In-solution digestion
MPF_1578/mtrC	tetrahydromethanopterin S-methyltransferase, subunit C (MtrC)	90.453		1						[D253;Y255]	_p[DAY]DVVGTGLLPKEEEESE_	D(0.43)AY(0.534)D(0.036)VVGTGLLPKEEEESE	2	1080.47	In-solution digestion	a	Mmah_1778/mtrC
MPF_1578/mtrC	tetrahydromethanopterin S-methyltransferase, subunit C (MtrC)	178.79	S	1	1					S270	_DAYDVVGTGLLPKEEEEpSE_	DAYDVVGTGLLPKEEEES(1)E	2	1080.47	In-solution digestion	a	Mmah_1778/mtrC
MPF_1583/mtrH	tetrahydromethanopterin S-methyltransferase, subunit H (MtrH)	117.27	S	1	1					S175	_GApSGQTQGMLDIAK_	GAS(1)GQTQGMLDIAK	2	728.829	In-solution digestion	a	Mmah_1783/mtrH
MPF_2044/ftr	Formylmethanofuran--tetrahydromethanopterin formyltransferase (H4MPT formyltransferase) (Ftr)	76.24	S	1	1					S83	_pSLEEQLLER_	S(1)LEEQLLER	2	598.782	In-solution digestion	a	Mmah_2027/ftr
MPF_2120/mch	methenyltetrahydromethanopterin cyclohydrolase (Mch)	123.61	S	1	1					S204	_pSGFGVAPIAPIVGDDTK_	S(1)GFGVAPIAPIVGDDTK	2	862.419	In-solution digestion	a	Mmah_1138
Electron transport and ATP synthase complex
MPF_1264	V-type ATP synthase subunit beta	47	Y	1			1			[Y372];Y375	_AVSDQLp[Y]AGpYAEGR_	AVS(0.001)D(0.001)QLY(0.248)AGY(0.751)AEGR	2	790.343	In-solution digestion	a	Mmah_1443/atpB
MPF_1265	V-type ATP synthase subunit alpha	86.539	T	1		1				T571	_M(ox)DEEFpTKLGGN_	MDEEFT(1)KLGGN	2	668.76	In-gel digestion
MPF_1265	V-type ATP synthase subunit alpha	74.296	S	1	1					S198	_KLpSPTKPLVTGQR_	KLS(0.977)PT(0.023)KPLVTGQR	3	502.28	In-gel digestion
MPF_1265	V-type ATP synthase subunit alpha	116.27		1						[S324;T325]	_DM(ox)GYDVSLM(ox)ADp[ST]SR_	DMGYDVSLMAD(0.001)S(0.496)T(0.496)S(0.007)R	2	880.331	In-solution digestion	a	Mmah_1444/atpA
MPF_1267/atpC	ATP synthase A1, C subunit/ V-type ATP synthase subunit C	56.428		1						[S11;S12;S13;T15;S16;S17;S20]	_NKp[SSSATSSGGS]NYAYVTAR_	NKS(0.189)S(0.132)S(0.132)AT(0.132)S(0.132)S(0.273)GGS(0.011)NYAYVTAR	3	696.639	In-gel digestion
MPF_1267/atpC	ATP synthase A1, C subunit/ V-type ATP synthase subunit C	136.64	S	1	1					S11;[S12]	_NKpSp[S]SATSSGGSNYAYVTAR_	NKS(0.867)S(0.118)S(0.016)ATSSGGSNYAYVTAR	2	1044.46	In-gel digestion
MPF_1267/atpC	ATP synthase A1, C subunit/ V-type ATP synthase subunit C	136.64		1						[S11;S12;S13]	_p[SSS]ATSSGGSNYAYVTAR_	S(0.412)S(0.412)S(0.167)AT(0.01)SSGGSNYAYVTAR	2	923.386	In-solution digestion
MPF_1267/atpC	ATP synthase A1, C subunit/ V-type ATP synthase subunit C	64.069		1						[S11;S12;S13;T15]	_p[SSSAT]SSGGSNYAYVTAR_	S(0.294)S(0.294)S(0.294)AT(0.105)S(0.009)S(0.003)GGSNYAYVTAR	2	923.386	In-gel digestion
MPF_1268/atpE	H+transporting two-sector ATPase E subunit/ V-type proton ATPase subunit E	78.674	S	1	1					S30	_ASEINAEADAEApSR_	ASEINAEADAEAS(1)R	2	757.312	In-solution digestion
MPF_1268/atpE	H+transporting two-sector ATPase E subunit/ V-type proton ATPase subunit E	83.948	S	1	1					S19	_ApSEINAEADAEASR_	AS(1)EINAEADAEASR	2	757.312	In-solution digestion
MPF_1271	ATP synthase H subunit	54.253	S	1	1					S60	_pSAQEDLQKEHEEIVSK_	S(1)AQEDLQKEHEEIVSK	3	650.633	In-solution digestion
MPF_1271	ATP synthase H subunit	129.51	S	1	1					S89	_DAEELISNAEpSNVDK_	DAEELISNAES(1)NVDK	2	857.364	In-solution digestion	a	Mmah_1450
MPF_1338/fpoF	F420H2 dehydrogenase subunit F (FpoF)	167.36	S	1	1					S57	_pSDIEGQDGGATTAIASK_	S(1)DIEGQDGGATTAIASK	2	850.872	In-solution digestion	a	Mmah_1512
MPF_1338/fpoF	F420H2 dehydrogenase subunit F (FpoF)	191.73	S	1	1					S72	_SDIEGQDGGATTAIApSK_	SDIEGQDGGATTAIAS(1)K	2	850.872	In-solution digestion	a	Mmah_1512
MPF_1390/fpoB	F420H2 dehydrogenase subunit B (FpoB)	106.72		1						[T31;T32;S33]	_EQGAEEENIPGVVTp[TTS]K_	EQGAEEENIPGVVT(0.035)T(0.12)T(0.422)S(0.422)K	2	984.944	In-solution digestion
MPF_1492/rnfC	electron transport complex, RnfABCDGE type, C subunit (RnfC)	97.124	T	1		1				T197	_NDDKDSIDAFDGLDYEGKpTIM(ox)VAPLLGK_	NDDKDSIDAFDGLDYEGKT(1)IMVAPLLGK	3	1046.15	In-gel digestion
Carbohydrate metabolism
MPF_0038	ribulose-bisphosphate carboxylase	50.831		1						[S2;S3;T4]	_p[SST]IEDLVQSLNPK_	S(0.33)S(0.33)T(0.33)IED(0.01)LVQSLNPK	2	805.887	In-gel digestion
MPF_0239	fumarate hydratase (fumarase)	53.08	D	1				1		D6	_(ac)PFTGpDIM(ox)VRVEK_	PFT(0.037)GD(0.963)IMVRVEK	2	765.357	In-gel digestion
MPF_0255/aroA	fructose-bisphosphate aldolase /2-amino-3,7-dideoxy-D-threo-hept-6-ulosonate synthase	53.554	S	1	1					S237;[D239]	_NVFQpSEp[D]PVVTVSK_	NVFQS(0.879)ED(0.121)PVVTVSK	2	814.882	In-solution digestion	a	Mmah_0691
MPF_0255/aroA	fructose-bisphosphate aldolase /2-amino-3,7-dideoxy-D-threo-hept-6-ulosonate synthase	116.69	S	1						S237	_NVFQpSEDPVVTVSK_	NVFQS(1)EDPVVTVSK	2	814.882	In-solution digestion	a	Mmah_0691
MPF_0255/aroA	fructose-bisphosphate aldolase /2-amino-3,7-dideoxy-D-threo-hept-6-ulosonate synthase	121.48	S	1	1					S245	_NVFQSEDPVVTVpSK_	NVFQSEDPVVTVS(1)K	2	814.882	In-solution digestion	a	Mmah_0691
MPF_0471/apgM	phosphoglycerate mutase	93.611	S	1	1					S56; [D57]	_MALEGINGLATNVPDGMPAGpS[D]VANMSILGYDPAK_	MALEGINGLATNVPDGMPAGS(0.794)D(0.194)VANMS(0.012)ILGYDPAK	3	1190.55	In-solution digestion
MPF_0571	phosphomannomutase ;alpha-phosphoglucomutase	162.92	S	1	1					S95	_EYADAGIVITApSHNPR_	EYADAGIVIT(0.016)AS(0.984)HNPR	2	897.415	In-gel digestion
MPF_0571	phosphomannomutase ;alpha-phosphoglucomutase	52.891		1						[S95;H96]	_EYADAGIVITAp[SH]NPR_	EYADAGIVIT(0.089)AS(0.455)H(0.455)NPR	3	598.612	In-solution digestion
MPF_0571	phosphomannomutase ;alpha-phosphoglucomutase	125.75	S	1						[T93];S95	_EYADAGIVIp[T]ApSHNPR_	EYADAGIVIT(0.131)AS(0.869)HNPR	2	897.415	In-gel digestion
MPF_0571	phosphomannomutase ;alpha-phosphoglucomutase	144.74		1						[T93;S95]	_EYADAGIVIp[TAS]HNPR_	EYADAGIVIT(0.48)AS(0.52)HNPR	2	897.415	In-gel digestion
MPF_0571	phosphomannomutase ;alpha-phosphoglucomutase	154.72	T	1		1				T93;[S95]	_EYADAGIVIpTAp[S]HNPR_	EYADAGIVIT(0.888)AS(0.112)HNPR	2	897.415	In-solution digestion
MPF_0571	phosphomannomutase ;alpha-phosphoglucomutase	137.13	T	1						T93	_EYADAGIVIpTASHNPR_	EYADAGIVIT(0.984)AS(0.016)HNPR	2	897.415	In-gel digestion
MPF_0571	phosphomannomutase ;alpha-phosphoglucomutase	72.29	S;T	2	1	1				T349;S354	_LLDIMApTGVKPpSK_	LLDIMAT(1)GVKPS(1)K	2	766.863	In-gel digestion
MPF_0631	pyruvate ferredoxin oxidoreductase, subunit delta	62.792	S	1	1					S2	_pSIQLGGVCQPGTTR_	S(1)IQLGGVCQPGTTR	2	777.361	In-solution digestion
MPF_0633	pyruvate ferredoxin oxidoreductase subunit beta	73.279	S	1	1					S114;[T117]	_pSGAp[T]PFDASTTTSPAGK_	S(0.842)GAT(0.158)PFDASTTTSPAGK	2	838.364	In-solution digestion	a	Mmah_0354
MPF_0633	pyruvate ferredoxin oxidoreductase subunit beta	101.38	S	1						S114	_pSGATPFDASTTTSPAGK_	S(0.995)GAT(0.005)PFDASTTTSPAGK	2	838.364	In-solution digestion	a	Mmah_0354
MPF_0933	pyruvate carboxylase subunit B	54.343	D;H;S	3	1			1	1	D12;H14;S16	_pDApHQpSLLATR_	D(1)AH(0.999)QS(0.995)LLAT(0.005)R	2	676.246	In-solution digestion	a	Mmah_0621
MPF_0964	pyruvate phosphate dikinase	63.297	S	1	1					S444	_TETSPEDIGGMAApSEGVLTVR_	TETSPED(0.001)IGGMAAS(0.997)EGVLT(0.002)VR	2	1100.5	In-gel digestion	a	Mmah_0650
MPF_1020/cdhC	acetyl-CoA decarbonylase/synthase subunit beta (CdhC)	37.405	S	1	1					S246;[T250]	_GDVIDAEpSGEYp[T]GVNETAK_	GD(0.017)VID(0.006)AES(0.8)GEY(0.008)T(0.165)GVNET(0.005)AK	2	1017.93	In-solution digestion
Translation/ protein synthesis
MPF_0111	30S ribosomal protein S6E	143.99	S	1	1					S132	_TIEEILGGGEEGETpSEE_	TIEEILGGGEEGET(0.047)S(0.953)EE	2	929.878	In-solution digestion
MPF_0111	30S ribosomal protein S6E	59.864	Y	1			1			Y16	_ApYQFDVSGAEANK_	AY(0.996)QFD(0.003)VS(0.002)GAEANK	2	740.311	In-solution digestion	a	Mmah_0859/rps6e
MPF_0111	30S ribosomal protein S6E	85.496	S	1	1					S21	_AYQFDVpSGAEANK_	AYQFD(0.002)VS(0.998)GAEANK	2	740.311	In-solution digestion	a	Mmah_0859/rps6e
MPF_0176	ribosomal RNA-processing protein RRP4	39.006		1						[H153;S156]	_IIGp[HNGS]M(ox)VSMLK_	IIGH(0.498)NGS(0.498)MVS(0.003)MLK	3	494.9	In-gel digestion	a	Mmah_0795/rrp4
MPF_0244	tRNA(Ile2) 2-agmatinylcytidine synthetase	60.352	T	1		1				T157;[T160]	_RVLIGIDDTDTKEpTGAp[T]WCLTHNIAK_	RVLIGID(0.001)D(0.001)T(0.003)D(0.01)T(0.027)KET(0.758)GAT(0.199)WCLTHNIAK	4	752.869	In-gel digestion
MPF_0244	tRNA(Ile2) 2-agmatinylcytidine synthetase	82.126	T	1		1				T160	_VLIGIDDTDTKETGApTWCLTHNIAK_	VLIGIDDT(0.001)D(0.001)T(0.001)KET(0.092)GAT(0.903)WCLT(0.003)HNIAK	3	951.456	In-gel digestion
MPF_0244	tRNA(Ile2) 2-agmatinylcytidine synthetase	79.67		1						[T157;T160]	_VLIGIDDTDTKEp[TGAT]WCLTHNIAK_	VLIGIDDT(0.002)D(0.002)T(0.02)KET(0.315)GAT(0.662)WCLTHNIAK	3	951.456	In-gel digestion
MPF_0425/rpl12	50S ribosomal protein L12AE	87.668	T	1		1				T31	_AVLEAAGpTDVDEAR_	AVLEAAGT(0.933)D(0.066)VD(0.001)EAR	2	748.835	In-solution digestion
MPF_0547/pylS	Pyrrolysyl-tRNA synthetase PylS	52.725	S	2	2					[Y384;T385];S390;S391	_p[YT]NIKRpSpSR_	Y(0.426)T(0.574)NIKRS(1)S(1)R	2	682.762	In-solution digestion
MPF_0556/rps8e	30S ribosomal protein S8E	86.357	S	1	1					S29	_KYEIGpSEPAETHVAETR_	KY(0.008)EIGS(0.992)EPAETHVAETR	3	666.305	In-gel digestion
MPF_0791/rps24e	30S ribosomal protein S24E	154.52	S	1	1					S100	_NEIPEPEAEEApSEE_	NEIPEPEAEEAS(1)EE	2	826.814	In-solution digestion
MPF_0791/rps24e	30S ribosomal protein S24E	166.3	S	1						S100	_RNEIPEPEAEEApSEE_	RNEIPEPEAEEAS(1)EE	2	904.865	In-solution digestion
MPF_0834	30S ribosomal protein S12P	68.044	S	1	1					S36	_pSDPLSGAPQGR_	S(0.983)D(0.017)PLSGAPQGR	2	582.756	In-solution digestion	a	Mmah_0535/rps12
MPF_0835	30S ribosomal protein S7P	82.261	S	1	1					S46	_pSDLSIVER_	S(0.97)D(0.029)LS(0.001)IVER	2	499.731	In-solution digestion	a	Mmah_0536/rps7
MPF_0836/fusA	translation elongation factor 2 (EF-2/EF-G)	71.08	S	1	1					S715	_AGVPQPEDFLpSM(ox)_	AGVPQPEDFLS(1)M	2	693.786	In-solution digestion
MPF_0837/tuf	translation elongation factor 1A (EF-1A/EF-Tu)	69.913		1						[D163;S166]	_AADVPFIPTSAFEGp[D]NIp[S]K_	AADVPFIPT(0.024)S(0.007)AFEGD(0.322)NIS(0.646)K	2	1029.97	In-solution digestion
MPF_0837/tuf	translation elongation factor 1A (EF-1A/EF-Tu)	152.27	S	1	1					S158	_AADVPFIPTpSAFEGDNISK_	AADVPFIPT(0.063)S(0.937)AFEGDNISK	2	1029.97	In-solution digestion
MPF_0837/tuf	translation elongation factor 1A (EF-1A/EF-Tu)	177.38	S	1	1					S166	_AADVPFIPTSAFEGDNIpSK_	AADVPFIPTSAFEGDNIS(1)K	2	1029.97	In-solution digestion
MPF_0837/tuf	translation elongation factor 1A (EF-1A/EF-Tu)	184.21	S	1	1					S334	_pSGQVKEENPTFIK_	S(1)GQVKEENPTFIK	2	778.871	In-solution digestion	a	Mmah_0538
MPF_1065	50S ribosomal protein L31E	136.39		1						[S53;S54]	_IDp[SS]INELVWNR_	IDS(0.326)S(0.674)INELVWNR	2	763.356	In-gel digestion	a	Mmah_1210/rpl31e
MPF_1068	30S ribosomal protein S19E	72.652	Y	1			1			Y63	_IpYTDGPVGVQR_	IY(0.981)T(0.018)DGPVGVQR	2	642.803	In-solution digestion	a	Mmah_1214/rps19e
MPF_1068	30S ribosomal protein S19E	82.837		1						[T2;T3]	_p[TT]AYDVPANDIIKK_	T(0.5)T(0.5)AYDVPANDIIKK	2	814.9	In-gel digestion	a	Mmah_1214/rps19e
MPF_1167/rpl15p	50S ribosomal protein L15P	91.589	S	1	1					S138	_SKIEEAGGpSCVAIEE_	S(0.001)KIEEAGGS(0.999)CVAIEE	2	829.853	In-solution digestion
MPF_1173/rpl6	50S ribosomal protein L6P	104.17	S	1	1					S176	_VFQDGLYLIEKpS_	VFQDGLYLIEKS(1)	2	746.36	In-gel digestion	a	Mmah_1350
MPF_1176	50S ribosomal protein L5P	66.056	H;T	2		1			1	H139;T148	_pHKISSSHKIpTK_	H(0.877)KIS(0.028)S(0.028)S(0.028)H(0.039)KIT(1)K	3	475.893	In-gel digestion	a	Mmah_1353/rpl5
MPF_1176	50S ribosomal protein L5P	80.312	S	1	1					[S152];S154	_DDp[S]IpSFFKEK_	DDS(0.111)IS(0.889)FFKEK	2	648.281	In-gel digestion	a	Mmah_1353/rpl5
MPF_1182	50S ribosomal protein L29P	57.173		1						[S35;S36]	_Alp[SS]AGGAPENPGR_	ALS(0.5)S(0.5)AGGAPENPGR	2	682.304	In-solution digestion	a	Mmah_1359/rpl29p
MPF_1184/rpl22p	50S ribosomal protein L22P	61.276	S	1	1					S44	_TTpSAKNYLGEVIDFKR_	T(0.015)T(0.049)S(0.905)AKNY(0.032)LGEVIDFKR	3	641.319	In-gel digestion
MPF_1187	50S ribosomal protein L23P	74.296	S	1	1					S2	_pSAIKFPFITEK_	S(1)AIKFPFITEK	2	680.849	In-gel digestion	a	Mmah_1364/rpl23p
MPF_1188	50S ribosomal protein L4P	86.005	S	1	1					S201	_SVLIVAGpSESPIFR_	SVLIVAGS(0.924)ES(0.076)PIFR	2	777.9	In-gel digestion	a	Mmah_1365/rpl4
MPF_1290	30S ribosomal protein S3AE	102.24	S	1	1					S58	_KTEVLPVKANApSAAA_	KTEVLPVKANAS(1)AAA	2	775.403	In-gel digestion	a	Mmah_1468/rps3ae
MPF_1291/serS	Seryl-tRNA(Ser/Sec) synthetase	52.255	D	1				1		D154	_ILTLM(ox)EpDK_	ILT(0.002)LMED(0.998)K	2	529.746	In-solution digestion	a	Mmah_1469
MPF_1504	translation initiation factor 2 subunit alpha (aeIF-2a)	32.009		1						[T21;D22;Y26;T27]	_NVp[TDFGAYT]TLEEYDGK_	NVT(0.593)D(0.593)FGAY(0.559)T(0.225)T(0.018)LEEY(0.01)D(0.002)GK	3	694.938	In-gel digestion	a	Mmah_1706/aeIF-2a
MPF_1504	translation initiation factor 2 subunit alpha (aeIF-2a)	86.833	D;H	2				1	1	H75;D77	_RpHIpDLSLK_	RH(1)ID(0.999)LS(0.001)LK	2	571.262	In-gel digestion	a	Mmah_1706/aeIF-2a
MPF_1531/rpl10e	50S ribosomal protein L10AE	63.864	S	1	1					S59	_VGRIpSYHFK_	VGRIS(0.993)Y(0.007)HFK	3	396.197	In-gel digestion
MPF_1692	50S ribosomal protein L13P	54.859		1						[S54;S57]	_p[SLGS]HEFGPFFPK_	S(0.246)LGS(0.704)H(0.05)EFGPFFPK	2	765.345	In-gel digestion	a	Mmah_1543/rpl13p
MPF_1692	50S ribosomal protein L13P	80.507	S	1	1					S54	_pSLGSHEFGPFFPK_	S(0.965)LGS(0.035)HEFGPFFPK	2	765.345	In-gel digestion	a	Mmah_1543/rpl13p
MPF_2056/prf1	peptide chain release factor subunit 1 (aeRF-1)	48.623	T;D	2		1		1		T209;D211	_IGDAASEIFMpTVpDMK_	IGDAAS(0.009)EIFMT(0.992)VD(0.999)MK	2	894.355	In-gel digestion
MPF_1775	50S ribosomal protein L21E	63.212	S	1	1					S35	_AIQSFpSEGQR_	AIQS(0.078)FS(0.922)EGQR	2	601.764	In-solution digestion	a	Mmah_1031/rpl21e
MPF_1956	Nascent polypeptide associated complex NAC	67.415		1						[S115;S116]	_NANGDLAEAIMQLp[SS]_	NANGDLAEAIMQLS(0.61)S(0.39)	2	807.347	In-solution digestion	a	Mmah_1935/nac
Biosynthesis osmolytes
MPF_0126/mtnP	methylthioadenosine phosphorylase	55.724	S;T	2	1	1				S159;[T168];T170	_pSLGFDIIGM(ox)p[T]ApTPEAK_	S(1)LGFD(0.002)IIGMT(0.138)AT(0.861)PEAK	2	913.888	In-gel digestion
MPF_0618	glycine-betaine binding protein	73.294		1						[S230;D231]	_MLDDPQQAYGEp[SD]NVETLAR_	MLDDPQQAY(0.014)GES(0.437)D(0.549)NVETLAR	2	1166.49	In-solution digestion
MPF_0620	glycine betaine/L-proline ABC transporter ATPase subunit	69.612	S	1	1					S356	_TTVDTPLQDLIpSIR_	TTVDTPLQDLIS(1)IR	2	826.419	In-gel digestion
MPF_0620	glycine betaine/L-proline ABC transporter ATPase subunit	38.276		1						[S2;Y3]	_(ac)p[SY]VEEGLSK_	S(0.569)Y(0.431)VEEGLSK	2	567.242	In-solution digestion	a	Mmah_0340
MPF_0821/sams1	methionine adenosyltransferase/S-adenosylmethionine (SAM) synthetase	79.346	T	1		1				T71	_GMEQIDpTENIAR_	GMEQID(0.012)T(0.988)ENIAR	2	728.811	In-gel digestion
MPF_0821/sams1	methionine adenosyltransferase/S-adenosylmethionine (SAM) synthetase	99.815	S	1	1					S95	_pSFEYISK_	S(1)FEYISK	2	477.204	In-solution digestion	a	Mmah_0522
MPF_0821/sams1	methionine adenosyltransferase/S-adenosylmethionine (SAM) synthetase	86.344	S	1	1					S100	_SFEYIpSK_	SFEY(0.019)IS(0.981)K	2	477.204	In-solution digestion	a	Mmah_0522
MPF_0822/sahh1	adenosylhomocysteinase/S-adenosylhomocysteine hydrolase (SAHH)	79.614	S	1	1					S191	_GVpSEETTTGVHR_	GVS(1)EETTTGVHR	2	676.796	In-solution digestion	a	Mmah_0523
MPF_0822/sahh1	adenosylhomocysteinase/S-adenosylhomocysteine hydrolase (SAHH)	56.774		1						[D219;S220;T222]	_KGELLTPAINVNp[DSVT]K_	KGELLTPAINVND(0.422)S(0.422)VT(0.155)K	3	626.991	In-solution digestion	a	Mmah_0523
MPF_0822/sahh1	adenosylhomocysteinase/S-adenosylhomocysteine hydrolase (SAHH)	133.84	T	1		1				T222	_KGELLTPAINVNDSVpTK_	KGELLTPAINVNDS(0.004)VT(0.996)K	2	939.982	In-solution digestion	a	Mmah_0523
MPF_0822/sahh1	adenosylhomocysteinase/S-adenosylhomocysteine hydrolase (SAHH)	86.761	T	1						[S220];T222	_KGELLTPAINVNDp[S]VpTK_	KGELLTPAINVNDS(0.174)VT(0.826)K	2	939.982	In-solution digestion	a	Mmah_0523
MPF_0822/sahh1	adenosylhomocysteinase/S-adenosylhomocysteine hydrolase (SAHH)	72.864	S	1	1					S220;[T222]	_KGELLTPAINVNDpSVp[T]K_	KGELLTPAINVNDS(0.872)VT(0.128)K	2	939.982	In-solution digestion	a	Mmah_0523
MPF_0822/sahh1	adenosylhomocysteinase/S-adenosylhomocysteine hydrolase (SAHH)	131.32	S	1	1					S224	_pSKFDNVYGCR_	S(1)KFDNVYGCR	2	663.271	In-solution digestion	a	Mmah_0523
MPF_0822/sahh1	adenosylhomocysteinase/S-adenosylhomocysteine hydrolase (SAHH)	82.417	Y	1			1			Y230	_SKFDNVpYGCR_	SKFDNVY(1)GCR	2	663.271	In-solution digestion	a	Mmah_0523
MPF_0822/sahh1	adenosylhomocysteinase/S-adenosylhomocysteine hydrolase (SAHH)	61.521	S	1	1					S17	_VKDIGLADpSGR_	VKDIGLAD(0.001)S(0.999)GR	2	605.795	In-solution digestion	a	Mmah_0523
MPF_0823/gsmt	glycine/sarcosine N-methyltransferase (GSMT)	117.53	S	1	1					S46	_AEpSEGDTIINILK_	AES(1)EGDTIINILK	2	741.858	In-gel digestion
MPF_0823/gsmt	glycine/sarcosine N-methyltransferase (GSMT)	98.727		1						[T70;S74]	_KVLDVATGp[TGFNS]VR_	KVLDVAT(0.045)GT(0.356)GFNS(0.599)VR	2	822.411	In-gel digestion	a	Mmah_0524
MPF_0823/gsmt	glycine/sarcosine N-methyltransferase (GSMT)	127.07		1						[Y169;D170]	_Np[YD]AILDDGYSSK_	NY(0.386)D(0.576)AILD(0.038)D(0.001)GYSSK	2	770.814	In-solution digestion	a	Mmah_0524
MPF_0823/gsmt	glycine/sarcosine N-methyltransferase (GSMT)	115.91	Y	1			1			Y169	_NpYDAILDDGYSSK_	NY(0.98)D(0.02)AILDDGYSSK	2	770.814	In-solution digestion	a	Mmah_0524
MPF_0823/gsmt	glycine/sarcosine N-methyltransferase (GSMT)	105.58		1						[D174;Y177;S179]	_NYDAILp[DDGYSS]K_	NYDAILD(0.216)D(0.061)GY(0.539)S(0.061)S(0.123)K	2	770.814	In-solution digestion	a	Mmah_0524
MPF_0823/gsmt	glycine/sarcosine N-methyltransferase (GSMT)	223.93	S	1	1					S178;[S179]	_NYDAILDDGYpSp[S]K_	NYDAILDDGY(0.001)S(0.803)S(0.196)K	2	770.814	In-gel digestion	a	Mmah_0524
MPF_0823/gsmt	glycine/sarcosine N-methyltransferase (GSMT)	161.2	S	1	1					S179	_NYDAILDDGYSpSK_	NYDAILDDGYS(0.041)S(0.959)K	2	770.814	In-solution digestion	a	Mmah_0524
MPF_0823/gsmt	glycine/sarcosine N-methyltransferase (GSMT)	149.82	T	1		1				T68;[T70]	_VLDVApTGp[T]GFNSVR_	VLDVAT(0.882)GT(0.116)GFNS(0.002)VR	2	758.364	In-solution digestion	a	Mmah_0524
MPF_0823/gsmt	glycine/sarcosine N-methyltransferase (GSMT)	155.94	T	1		1				T70	_VLDVATGpTGFNSVR_	VLDVATGT(1)GFNSVR	2	758.364	In-gel digestion	a	Mmah_0524
MPF_0823/gsmt	glycine/sarcosine N-methyltransferase (GSMT)	98.727	T	1						T70	_KVLDVATGpTGFNSVR_	KVLDVAT(0.007)GT(0.982)GFNS(0.011)VR	2	822.411	In-gel digestion	a	Mmah_0524
MPF_0823/gsmt	glycine/sarcosine N-methyltransferase (GSMT)	81.017	T	1						[T68];T70	_KVLDVAp[T]GpTGFNSVR_	KVLDVAT(0.189)GT(0.802)GFNS(0.008)VR	2	822.411	In-gel digestion	a	Mmah_0524
MPF_0823/gsmt	glycine/sarcosine N-methyltransferase (GSMT)	149.82		1						[T68;T70]	_KVLDVAp[TGT]GFNSVR_	KVLDVAT(0.537)GT(0.463)GFNSVR	2	822.411	In-gel digestion	a	Mmah_0524
MPF_0823/gsmt	glycine/sarcosine N-methyltransferase (GSMT)	94.564	T	1						T68;[T70]	_KVLDVApTGp[T]GFNSVR_	KVLDVAT(0.826)GT(0.174)GFNSVR	2	822.411	In-gel digestion	a	Mmah_0524
MPF_0823/gsmt	glycine/sarcosine N-methyltransferase (GSMT)	63.727		1						[Y177;S178;S179]	_NYDAILDDGp[YSS]K_	NYDAILD(0.017)D(0.017)GY(0.155)S(0.687)S(0.124)K	2	770.814	In-solution digestion	a	Mmah_0524
MPF_0823/gsmt	glycine/sarcosine N-methyltransferase (GSMT)	106.57		1						[D174;S178;S179]	_NYDAILp[DDGYSS]K_	NYDAILD(0.266)D(0.006)GY(0.001)S(0.364)S(0.364)K	2	770.814	In-gel digestion	a	Mmah_0524
MPF_0823/gsmt	glycine/sarcosine N-methyltransferase (GSMT)	133.94	S	1						[S178];S179	_NYDAILDDGYp[S]pSK_	NYDAILDD(0.001)GYS(0.118)S(0.88)K	2	770.814	In-solution digestion	a	Mmah_0524
MPF_0823/gsmt	glycine/sarcosine N-methyltransferase (GSMT)	223.93		1						[S178;S179]	_NYDAILDDGYp[SS]K_	NYDAILDDGYS(0.5)S(0.5)K	2	770.814	In-solution digestion	a	Mmah_0524
MPF_0823/gsmt	glycine/sarcosine N-methyltransferase (GSMT)	114.56	T	1						[T68];T70	_VLDVAp[T]GpTGFNSVR_	VLDVAT(0.1)GT(0.9)GFNSVR	2	758.364	In-solution digestion	a	Mmah_0524
MPF_0824/sdmt	sarcosine/dimethylglycine N-methyltransferase (SDMT)	34.928		1						[H218;S220]	_EIEFEKp[HAS]QLPTHYGR_	EIEFEKH(0.195)AS(0.668)QLPT(0.06)H(0.06)Y(0.017)GR	4	531.249	In-gel digestion
MPF_0824/sdmt	sarcosine/dimethylglycine N-methyltransferase (SDMT)	83.692	S	1	1					S220	_HApSQLPTHYGR_	HAS(1)QLPTHYGR	2	673.804	In-solution digestion
MPF_0824/sdmt	sarcosine/dimethylglycine N-methyltransferase (SDMT)	126.43	S	1	1					S235	_VLKETEpSQEDELSK_	VLKETES(1)QEDELSK	2	857.893	In-solution digestion
MPF_0824/sdmt	sarcosine/dimethylglycine N-methyltransferase (SDMT)	130.38	S	1	1					S241	_VLKETESQEDELpSK_	VLKETESQEDELS(1)K	2	857.893	In-solution digestion
MPF_1929	methylene tetrahydrofolate reductase	42.789		1					1	H302	_HITDLFEM(ox)AGLpHEK_	HITD(0.026)LFEMAGLH(0.974)EK	2	868.889	In-solution digestion
MPF_1937	glycine/serine hydroxymethyltransferase	96.707	S	1	1					S2	_pSYISETDPDIAR_	S(0.998)Y(0.001)IS(0.002)ETDPDIAR	2	723.811	In-solution digestion	a	Mmah_1915/glyA
Nucleotide metabolism
MPF_0109	nucleoside diphosphate kinase (NdK)	48.527		1						[S117;D118;S119;S122]	_NVVHAp[SDSVES]AER_	NVVH(0.014)AS(0.324)D(0.23)S(0.324)VES(0.108)AER	2	790.341	In-solution digestion	a	Mmah_0861/ndk
MPF_0109	nucleoside diphosphate kinase (NdK)	78.401		1						[S117;S119;S122]	_NVVHAp[SDSVES]AER_	NVVHAS(0.22)D(0.006)S(0.64)VES(0.134)AER	2	790.341	In-gel digestion	a	Mmah_0861/ndk
MPF_0109	nucleoside diphosphate kinase (NdK)	128.38	S	1	1					S117	_NVVHApSDSVESAER_	NVVHAS(0.971)D(0.001)S(0.025)VES(0.003)AER	2	790.341	In-gel digestion	a	Mmah_0861/ndk
MPF_0167	1-(5-phosphoribosyl)-5-amino-4-imidazole- carboxylate (AIR) carboxylase	78.342		1						[H110;D111;T113]	_TAAVp[HDGT]NIVK_	T(0.011)AAVH(0.33)D(0.33)GT(0.33)NIVK	2	653.314	In-gel digestion
MPF_0167	1-(5-phosphoribosyl)-5-amino-4-imidazole- carboxylate (AIR) carboxylase	78.342		1						[D111;T113]	_TAAVHp[DGT]NIVK_	T(0.018)AAVH(0.045)D(0.402)GT(0.535)NIVK	2	653.314	In-gel digestion
MPF_0894	adenylosuccinate lyase	58.32	H;S	2	1				1	H393;S395	_TAAM(ox)QApHEpSGK_	TAAMQAH(1)ES(1)GK	2	653.73	In-solution digestion	a	Mmah_0591
MPF_1163	cytidylate kinase	40.496	H	1					1	H15	_EpHSM(ox)SLGQFGK_	EH(0.949)S(0.04)MS(0.01)LGQFGK	2	658.771	In-solution digestion
MPF_1163	cytidylate kinase	39.961	S	1	1					[T96;S101;S102];S104	_LNEp[T]IEREp[SS]EpSLR_	LNET(0.2)IERES(0.401)S(0.401)ES(0.999)LR	2	911.885	In-gel digestion
MPF_1944	phosphoribosyltransferase, PyrE-like protein	67.93	S	1	1					S59	_DISVNWpSAIGK_	DIS(0.001)VNWS(0.999)AIGK	2	635.297	In-gel digestion	a	Mmah_1922
MPF_1944	phosphoribosyltransferase, PyrE-like protein	83.692	S	1						[S55];S59	_DIp[S]VNWpSAIGK_	DIS(0.119)VNWS(0.881)AIGK	2	635.297	In-gel digestion	a	Mmah_1922
DNA binding and repair proteins
MPF_0119	DNA gyrase subunit A	48.337	Y;D	3			2	1		Y116;[S127;D129;D131;S132];Y138;[T139];D144	_pYPLIDGQGNFGp[SVDGDS]AAAM(ox)RpYp[T]EVRM(ox)pDK_	Y(0.978)PLID(0.024)GQGNFGS(0.154)VD(0.154)GD(0.155)S(0.542)AAAMRY(0.796)T(0.352)EVRMD(0.844)K	3	1205.79	In-gel digestion	a	Mmah_0851
MPF_0129/dbh	DNA-directed DNA polymerase	40.352	D	1				1		D5	_(ac)LCPpDAVFLR_	LCPD(1)AVFLR	2	606.778	In-solution digestion
MPF_0479	histone acetyltransferase, ELP3 family	33.227	Y	1			1			Y532;[Y538;T540]	_KLGpYVLEGPp[YMT]K_	KLGY(0.8)VLEGPY(0.462)MT(0.738)K	2	829.869	In-gel digestion
MPF_0597	ATPase-like, ParA/MinD	118.19	S	1	1					S2	_pSQNIQSAESLVNSK_	S(1)QNIQSAESLVNSK	2	792.867	In-solution digestion	a	Mmah_0330/parA
MPF_0601	exodeoxyribonuclease III	56.951	D	1				1		D2	_(ac)pDFYESFLDYAQGLK_	D(0.847)FY(0.089)ES(0.058)FLD(0.003)Y(0.003)AQGLK	2	909.387	In-solution digestion
MPF_0891/uvrA	excinuclease ABC subunit A	80.438	S	1	1					S2	_M(ox)pSLKNIMIK_	MS(1)LKNIMIK	2	587.292	In-gel digestion	a	Mmah_0588
MPF_0992	type I site-specific deoxyribonuclease, HsdR family	73.885	S	1	1					S537	_LEAVVGpSK_	LEAVVGS(1)K	2	441.72	In-gel digestion
MPF_1397	maf protein	41.227	S;T	3	2	1				S8;T9;S10	_IILApSpTpSPRR_	IILAS(1)T(1)S(1)PRR	2	677.29	In-solution digestion	a	Mmah_1607
MPF_1434	DNA mismatch repair protein MutS	55.261	D	2				2		D254;D260	_IM(ox)NALpDLAIILpDK_	IMNALD(1)LAIILD(1)K	2	809.882	In-solution digestion
MPF_1605	phosphoesterase RecJ domain protein	30.687	D;T	2		1		1		T396;D398	_GpTQpDLIRK_	GT(1)QD(1)LIRK	2	545.738	In-gel digestion	a	Mmah_1804
MPF_1615	TATA binding protein of transcription factor TFIID	55.975	S	1	1					S162	_pSPENCEEGVEVVR_	S(1)PENCEEGVEVVR	2	792.324	In-solution digestion	a	Mmah_1813/ tbp
MPF_1877	phosphate uptake regulator, PhoU	62.055	D;S	2	1			1		[T283;D284];D286;S291	_p[TD]VpDKLNApSFMK_	T(0.582)D(0.515)VD(0.904)KLNAS(0.999)FMK	2	804.795	In-solution digestion
MPF_1877	phosphate uptake regulator, PhoU	62.055	T	2		1				T283;[D284;D286];S291	_pTp[DVD]KLNApSFMK_	T(0.856)D(0.572)VD(0.572)KLNAS(1)FMK	2	804.795	In-solution digestion
Oxidation-reduction process
MPF_1346	NADPH-dependent FMN reductase	82.034	S	1	1					S175	_DKGpSDGIDEDEEGLR_	DKGS(1)DGIDEDEEGLR	2	857.844	In-solution digestion
MPF_1522/ubiD	3-octaprenyl-4-hydroxybenzoate carboxy-lyase (UbiD)	55.094	D;T	2		1		1		D99;T103	_TAASIAHGISpDNLLpTR_	TAAS(0.001)IAH(0.014)GIS(0.096)D(0.895)NLLT(0.993)R	2	900.408	In-solution digestion	a	Mmah_1724
MPF_1926	thioredoxin	100.23		1						[S27;D29]	_EVDVDQp[SPD]LAGK_	EVDVDQS(0.576)PD(0.424)LAGK	2	726.816	In-solution digestion	a	Mmah_1907
MPF_1974/ubiB	2-octaprenylphenol hydroxylase (UbiB)	61.765	T	1		1				[D19];T20	_ETp[D]pTRPER_	ET(0.005)D(0.166)T(0.829)RPER	2	542.227	In-gel digestion	a	Mmah_1959
Biosynthesis of cofactors
MPF_1083/mptA	GTP cyclohydrolase MptA	115.26	S	1	1					S317	_VADFSDLKDEIANpS_	VADFSDLKDEIANS(1)	2	802.348	In-solution digestion
MPF_0159/pncB	nicotinate phosphoribosyltransferase	64.04	S	1	1					S5	_MLQLpSEGNTVIR_	MLQLS(0.982)EGNT(0.018)VIR	2	720.849	In-gel digestion	a	Mmah_0811
MPF_0385	beta-ribofuranosylaminobenzene 5'-phosphate synthase	52.482	S;T	2	1	1				T5;S6;[S8]	_(ac)IEIpTpSPp[S]R_	IEIT(0.882)S(0.882)PS(0.235)R	2	552.722	In-gel digestion	a	Mmah_0135
MPF_1281/hemB	porphobilinogen synthase (HemB)	44.318	Y	1			1			Y291	_VMpYESLM(ox)SIK_	VMY(0.965)ES(0.035)LMSIK	2	648.784	In-solution digestion	a	Mmah_1459
MPF_1283/hemC	hydroxymethylbilane synthase/porphobilinogen deaminase (HemC)	41.967	S	1	1					[H11];S12	_FSGEIDIAVp[H]pSM(ox)K_	FS(0.002)GEIDIAVH(0.132)S(0.866)MK	2	765.339	In-gel digestion
Protein folding and repair systems
MPF_0207	proteasome endopeptidase complex, beta componen	106.82	S	1	1					S178	_DpSASGNGIDVVK_	DS(0.992)AS(0.008)GNGIDVVK	2	621.274	In-solution digestion	a	Mmah_0753/psmB
MPF_0472	heat shock protein Hsp20	34.003	S;Y	3	2		1			S108;Y109;S110;[S111;S113]	_pSpYpSp[SFS]R_	S(0.999)Y(0.999)S(0.999)S(0.501)FS(0.501)R	2	577.126	In-gel digestion
MPF_06057/thr2,cctB	thermosome subunit 2	122.49		1						[S160;T162]	_DTLINIp[SNT]AMTGK_	D(0.002)T(0.033)LINIS(0.372)NT(0.592)AMT(0.001)GK	2	779.863	In-solution digestion	a	Mmah_0335
MPF_0647	Small nuclear ribonucleoprotein, LSM family	44.639	S	1	1					S34	_GDNVVYVpSP_	GDNVVY(0.003)VS(0.996)P	1	1029.43	In-solution digestion	a	Mmah_0362
MPF_0678	chaperonin GroEL	171.33	S	1	1					S43	_pSGNPTVTNDGVTIAK_	S(1)GNPTVTNDGVTIAK	2	777.364	In-solution digestion	a	Mmah_0395/groEL
MPF_1102/btaC	peptidylprolyl isomerase FKBP-type	112.61		1						[S127;D129;D131]	_FVETYPVESSAPAEEAEAEp[SEDND]SGEE_	FVETYPVESSAPAEEAEAES(0.318)ED(0.514)ND(0.133)S(0.035)GEE	3	1033.07	In-solution digestion
MPF_1102/btaC	peptidylprolyl isomerase FKBP-type	107.49		1						[D131;S132]	_FVETYPVESSAPAEEAEAESEDNp[DS]GEE_	FVETYPVESSAPAEEAEAESED(0.01)ND(0.495)S(0.495)GEE	3	1033.07	In-solution digestion
MPF_1407/dnaK	chaperone protein DnaK	77.505	S	1	1					S532	_SLKEAGDIApSDEQK_	SLKEAGDIAS(1)DEQK	2	785.853	In-solution digestion
MPF_1407/dnaK	chaperone protein DnaK	85.909	S	1	1					S226	_KEEGIDLpSGDK_	KEEGIDLS(1)GDK	2	635.782	In-solution digestion	a	Mmah_1616/dnaK
MPF_1407/dnaK	chaperone protein DnaK	91.622	S	1	1					S523	_pSLKEAGDIASDEQK_	S(1)LKEAGDIASDEQK	2	785.853	In-solution digestion
MPF_1407/dnaK	chaperone protein DnaK	92.19		1						[S518;S519]	_NNAETLVp[SS]AEK_	NNAET(0.001)LVS(0.682)S(0.317)AEK	2	671.798	In-solution digestion	a	Mmah_1616/dnaK
MPF_1407/dnaK	chaperone protein DnaK	141.06	S	1	1					S519	_NNAETLVSpSAEK_	NNAETLVS(0.003)S(0.997)AEK	2	671.798	In-solution digestion	a	Mmah_1616/dnaK
MPF_1407/dnaK	chaperone protein DnaK	133.87	S	1						[S518];S519	_NNAETLVp[S]pSAEK_	NNAETLVS(0.173)S(0.827)AEK	2	671.798	In-solution digestion	a	Mmah_1616/dnaK
MPF_1407/dnaK	chaperone protein DnaK	105.5	S	1	1					S518	_NNAETLVpSSAEK_	NNAETLVS(0.901)S(0.099)AEK	2	671.798	In-solution digestion	a	Mmah_1616/dnaK
MPF_1876/pcm	protein-L-isoaspartate O-methyltransferase	39.848	H;Y	2			1		1	Y178;H186	_pYMQNLILVpHK_	Y(1)MQNLILVH(1)K	2	709.819	In-solution digestion	a	Mmah_1864
Amino acid biosynthesis
MPF_0464	L-glutamine synthetase	100.28	S	1	1					S5	_pSKEDVYNAIENNNVK_	S(1)KEDVYNAIENNNVK	2	908.909	In-solution digestion
MPF_0449	glutamate synthase (NADPH) GltB2 subunit	48.794		1						[T494;S496]	_FNINp[TLS]RK_	FNINT(0.5)LS(0.5)RK	2	586.795	In-solution digestion	a	Mmah_0209
MPF_0702/leuC	3-isopropylmalate dehydratase, large subunit	42.388	D;S;T	3	1	1		1		[H3];D4;T6;S7	_Ap[H]pDGpTpSILAVR_	AH(0.187)D(0.94)GT(0.877)S(0.996)ILAVR	3	460.51	In-solution digestion
MPF_1212	LL-diaminopimelate aminotransferase apoenzyme	124.98	S	1	1					S264	_pSNIDSGAFEAVQK_	S(1)NIDSGAFEAVQK	2	723.319	In-solution digestion	a	Mmah_1388
MPF_1212	LL-diaminopimelate aminotransferase apoenzyme	105.5	S	1	1					S268	_SNIDpSGAFEAVQK_	SNID(0.006)S(0.994)GAFEAVQK	2	723.319	In-solution digestion	a	Mmah_1388
MPF_1412	aspartate/glutamate/uridylate kinase	39.746	H;Y	2			1		1	H176;Y187	_pHEM(ox)NCTIVNGNpYFSR_	H(0.937)EMNCT(0.101)IVNGNY(0.955)FS(0.007)R	2	1009.37	In-solution digestion	a	Mmah_1621
MPF_1588	L-glutamine synthetase	38.769	S	2	2					S391;S395	_EDM(ox)GINpSLPGpSLK_	ED(0.01)MGINS(0.993)LPGS(0.997)LK	2	768.806	In-solution digestion	a	Mmah_1788
MPF_1768/aroK	shikimate kinase	49.528	T	1		1				T2;[T4]	_(ac)M(ox)pTVp[T]GYGQALGAGTILNAISTWK_	MT(0.847)VT(0.147)GY(0.001)GQALGAGT(0.005)ILNAISTWK	3	831.069	In-gel digestion	a	Mmah_1024
MPF_1768/aroK	shikimate kinase	32.136		1						[T2;T4]	_(ac)M(ox)p[TVT]GYGQALGAGTILNAISTWK_	MT(0.483)VT(0.483)GY(0.005)GQALGAGT(0.028)ILNAIS(0.001)T(0.001)WK	3	831.069	In-gel digestion	a	Mmah_1024
MPF_1851	branched chain amino acid aminotransferase apoenzyme	46.88	D	1				1		D11;[Y12]	_(ac)SEVLVYYNGpDp[Y]VPK_	SEVLVY(0.006)Y(0.006)NGD(0.867)Y(0.12)VPK	3	589.934	In-solution digestion
MPF_1959	2-isopropylmalate synthase	30.916	T	3		3				[S298];T301;T305;[T306];T308	_ELp[S]VM(ox)pTGNVpTp[T]PpTAVVK_	ELS(0.102)VMT(0.909)GNVT(0.862)T(0.304)PT(0.823)AVVK	2	1001.92	In-solution digestion	a	Mmah_1938
cell wall synthesis
MPF_0589	S-layer-related duplication domain protein	34.148		1				1		[S1067;T1071;D1072];D1074;[T1076;T1078]	_p[SLGETD]EpDGp[TIT]YNPK_	S(0.373)LGET(0.561)D(0.105)ED(0.914)GT(0.32)IT(0.677)Y(0.05)NPK	2	990.352	In-solution digestion	a	Mmah_0322
MPF_2021	S-layer protein	65.234		1						[D201;T203;S204;Y205]	_LAMDp[DDTSY]TIR_	LAMD(0.023)D(0.108)D(0.059)T(0.2)S(0.2)Y(0.373)T(0.037)IR	2	740.805	In-solution digestion
MPF_2021	S-layer protein	44.829		1						[T203;S204;Y205;T206]	_LAM(ox)DDDp[TSYT]IR_	LAMDD(0.001)D(0.023)T(0.216)S(0.17)Y(0.375)T(0.216)IR	2	748.802	In-solution digestion
MPF_2021	S-layer protein	81.525		1						[D202;T203]	_LAM(ox)DDp[DT]SYTIR_	LAMDD(0.001)D(0.224)T(0.646)S(0.081)Y(0.032)T(0.015)IR	2	748.802	In-solution digestion
MPF_2021	S-layer protein	76.326		1						[T203;S204;Y205]	_LAM(ox)DDDp[TSY]TIR_	LAMDD(0.003)D(0.062)T(0.359)S(0.359)Y(0.156)T(0.062)IR	2	748.802	In-solution digestion
MPF_2021	S-layer protein	61.48		1						[D202;T203;S204]	_LAM(ox)DDp[DTS]YTIR_	LAMDD(0.004)D(0.371)T(0.371)S(0.1)Y(0.066)T(0.088)IR	2	748.802	In-solution digestion
MPF_2021	S-layer protein	94.402	Y	1			1			Y205	_LAMDDDTSpYTIR_	LAMDDD(0.003)T(0.01)S(0.01)Y(0.908)T(0.069)IR	2	740.805	In-solution digestion
MPF_2021	S-layer protein	146.27	S	1	1					S204	_LAM(ox)DDDTpSYTIR_	LAMDDDT(0.038)S(0.959)YT(0.004)IR	2	748.802	In-solution digestion
MPF_2021	S-layer protein	143.05		1						[T203];S204	_LAM(ox)DDDp[T]pSYTIR_	LAMDDDT(0.192)S(0.807)YT(0.001)IR	2	748.802	In-solution digestion
MPF_2021	S-layer protein	120.54		1						[T203;S204]	_LAM(ox)DDDp[TS]YTIR_	LAMDDDT(0.202)S(0.717)YT(0.081)IR	2	748.802	In-solution digestion
MPF_2021	S-layer protein	54.964	S;Y	2	1		1			[D638];S639;[D640;D641];Y645	_VAp[D]pSp[DD]VRFpYPFVER_	VAD(0.635)S(0.872)D(0.201)D(0.294)VRFY(0.998)PFVER	2	1027.89	In-gel digestion
MPF_2021	S-layer protein	150.46		1						[T368;Y369]	_VMTEPGp[TY]EVR_	VMTEPGT(0.377)Y(0.623)EVR	2	681.294	In-solution digestion
cellular process
MPF_0132	cellulase	76.358	S	1	1					S310;[S312]	_DGVPpSp[S]TISVAAR_	DGVPS(0.81)S(0.158)T(0.026)IS(0.006)VAAR	2	670.316	In-solution digestion
MPF_0211	polyphosphate kinase	49.934	S;T	2	1	1				T367;S368	_EAAIDPM(ox)VpTpSIK_	EAAIDPMVT(1)S(1)IK	3	484.203	In-solution digestion	a	Mmah_0749
MPF_0367	oligosaccharyl transferase STT3 subunit	46.282	S	1	1					S460;[S468;S470;D471]	_pSPFAEATSp[SISD]WLK_	S(0.975)PFAEAT(0.025)S(0.009)S(0.379)IS(0.306)D(0.306)WLK	2	899.87	In-gel digestion
MPF_0398	radical SAM protein	57.164	Y	1			1			Y407	_EGM(ox)ELVApYM(ox)REK_	EGMELVAY(1)MREK	2	784.33	In-gel digestion	a	Mmah_0158
MPF_0917	multi-sensor signal transduction histidine kinase	57.788	Y	1			1			Y76	_ENTGNQpYLPIIMVTK_	ENT(0.208)GNQY(0.792)LPIIMVTK	2	900.934	In-solution digestion
MPF_0917	multi-sensor signal transduction histidine kinase	45.28	T;Y	2		1	1			T457;Y462	_YGGpTGIGLpYICK_	Y(0.01)GGT(0.991)GIGLY(0.999)ICK	3	487.868	In-gel digestion	a	Mmah_0609
MPF_0951	ABC transporter related protein	199.7	S	1	1					S233	_KFAEAVCFSpSGGQFKC_	KFAEAVCFS(0.004)S(0.996)GGQFKC	2	910.884	In-gel digestion
MPF_1103	PAS/PAC sensor signal transduction histidine kinase	68.016	H	1					1	H480	_EEEEYIpHIK_	EEEEY(0.099)IH(0.901)IK	2	635.274	In-gel digestion
MPF_1635	permease	58.079	T	2		2				T341;T352;[Y353;S354]	_pTFFALLLAIMIpTp[YS]LIQR_	T(1)FFALLLAIMIT(0.756)Y(0.122)S(0.122)LIQR	3	758.718	In-gel digestion
MPF_1635	permease	58.079	T	2						T341;T352;[Y353]	_pTFFALLLAIMIpTp[Y]SLIQR_	T(1)FFALLLAIMIT(0.853)Y(0.121)S(0.026)LIQR	3	758.718	In-gel digestion
MPF_1719	cation diffusion facilitator family transporter	46.796	D;T;H	3		1		1	1	D277;T279;H281	_pDVpTVpHIEPGK_	D(1)VT(1)VH(1)IEPGK	2	639.234	In-gel digestion	a	Mmah_0980
MPF_1803	TrkA-C domain protein	45.368	Y;S;T	3	1	1	1			Y193;S200;T201	_pYIGAPVApSpTR_	Y(1)IGAPVAS(1)T(1)R	2	637.735	In-solution digestion	a	Mmah_1103
Unknown
MPF_0031	hypothetical protein	61.593	S	1	1					S199;[T200]	_ESHIApSp[T]NVM(ox)K_	ESH(0.001)IAS(0.845)T(0.154)NVMK	3	438.192	In-gel digestion
MPF_0613	conserved hypothetical protein	86.498	T	1		1				T4	_GKpTGSIEWVK_	GKT(0.998)GS(0.002)IEWVK	2	592.789	In-gel digestion	a	Mmah_0336
MPF_0624	conserved hypothetical protein	108.63		1						[S11;D12]	_DVSTWEPTLp[SD]K_	DVSTWEPT(0.011)LS(0.499)D(0.491)K	2	729.313	In-solution digestion
MPF_0628	conserved hypothetical protein	30.489	S	1	1					[D156;T158;D160;T162];S164	_WGM(ox)GQAMETAp[DVTIDNT]ApSLK_	WGMGQAMET(0.077)AD(0.15)VT(0.607)ID(0.641)NT(0.663)AS(0.862)LK	2	1247.97	In-solution digestion	a	Mmah_0349
MPF_0727	conserved hypothetical protein	83.37	S	1	1					S536	_pSKDNIKIEGVDE_	S(1)KDNIKIEGVDE	2	713.827	In-solution digestion
MPF_0939	conserved hypothetical protein	50.843	H	1					1	H28;[T36;S38;Y40]	_LEpHGNVVVEIp[TESFY]K_	LEH(1)GNVVVEIT(0.128)ES(0.128)FY(0.745)K	3	675.299	In-gel digestion
MPF_0981	conserved hypothetical protein	76.221	D	1				1		D110	_KVpDIYELQK_	KVD(0.993)IY(0.007)ELQK	3	405.872	In-gel digestion
MPF_1026	unnamed protein product	52.52	S;Y	2	1		1			[H1124;S1126;T1129];Y1133;S1135;[T1137]	_p[HISANT]PEMpYVpSDp[T]R_	H(0.543)IS(0.137)ANT(0.323)PEMY(0.904)VS(0.815)D(0.064)T(0.214)R	3	654.236	In-solution digestion
MPF_1054	unnamed protein product	55.208		1						[S62;S63]	_AQSTGEEATAEVp[SS]NMK_	AQSTGEEATAEVS(0.571)S(0.429)NMK	2	910.374	In-solution digestion
MPF_1085	conserved hypothetical protein	78.705		1						[T292;S293]	_LVVGp[TS]REPR_	LVVGT(0.5)S(0.5)REPR	2	597.306	In-solution digestion	a	Mmah_1231
MPF_1341	conserved hypothetical protein	150.9	S	1	1					S78	_IICNPCHEALTENpS_	IICNPCHEALTENS(1)	2	869.352	In-solution digestion
MPF_1602	conserved hypothetical protein	146.71	S	1	1					S90	_DINEYSEVpSR_	DINEYSEVS(1)R	2	646.264	In-solution digestion	a	Mmah_1801
MPF_1628	conserved hypothetical protein	121.09	Y	1			1			Y5	_M(ox)ERNpYSGLK_	MERNY(0.999)S(0.001)GLK	2	597.255	In-gel digestion
MPF_1809	hypothetical protein	50.897	Y	1			1			Y214;[T218;T219]	_EpYVNLp[TT]KDIDSYK_	EY(0.62)VNLT(0.684)T(0.684)KD(0.011)IDSYK	2	924.889	In-gel digestion
MPF_1819	hypothetical protein	93.804		1						[S57;T59;T60]	_SSGKDYPIp[SNTT]LEQK_	SSGKDYPIS(0.285)NT(0.285)T(0.429)LEQK	2	924.425	In-gel digestion
MPF_2081	hypothetical protein	43.297	D	1				1		D6;[S9]	_(ac)SEQPpDVNp[S]IK_	S(0.009)EQPD(0.782)VNS(0.209)IK	2	619.769	In-gel digestion
MPF_2069	conserved hypothetical protein	111.57	T	1		1				T118	_NKLQGIVpTIGDVVR_	NKLQGIVT(1)IGDVVR	2	796.432	In-gel digestion
149	149				138	42	37	23	12		310				94 (30.3%) phosphopeptides from in-gel digestion		177 phosphopeptides in M. mahii
					0.545455	0.166008	0.146245	0.0909091	0.0474308						216 (69.7%) phosphopeptides from in-solution digestion		85 phosphoproteins in M. mahii
