# Supplementary material for: Phosphoproteomic analysis of Methanohalophilus portucalensis FDF1T identified the role of protein phosphorylation in methanogenesis and osmoregulation
Source: Sci Rep. 2016 Jun 30;6:29013. doi: 10.1038/srep29013 (PMC4928046; doi:10.1038/srep29013)
Supplement: Supplementary Table S2 [file srep29013-s3.xls]

## Sheet: Sheet1
Supplementary Table S2. Summary of the classes of detected phosphoproteins from M. portucalensis FDF1T.
Protein ID	Gene name	Protein annotation	Aligned organism	Uniprot ID	Protein identity (%)	Mismatches (amino acid)	Expect.value	EC Number	Function	Catalytic Activity	GO:Biological Process	GO:Cellular Component	GO:Molecular Function	Localization
MPF_0011	fmdG	formylmethanofuran dehydrogenase, subunit G	Methanohalophilus mahii (strain DSM 5219)	D5EBC1	93.8	8	1e-68	1.2.99.5			0055114 : oxidation-reduction process		0016491 : oxidoreductase activity; 0051540 : metal cluster binding; 0043167 : ion binding	Cytoplasmic
MPF_0031		hypothetical protein	Methanohalophilus mahii (strain DSM 5219)	D5E9K3	61.84	279	0							Unknown
MPF_0038		ribulose-bisphosphate carboxylase	Methanohalophilus mahii (strain DSM 5219)	D5EB97	98.31	8	0	4.1.1.39			0008152 : metabolic process		0043167 : ion binding; 0016829 : lyase activity	Cytoplasmic
MPF_0068	mtaA	methyltransferase MtaA/CmuA family	Methanohalophilus mahii (strain DSM 5219)	D5EB72	94.97	17	0				0006725 : cellular aromatic compound metabolic process; 0006807 : nitrogen compound metabolic process; 0046483 : heterocycle metabolic process; 0051186 : cofactor metabolic process; 0008152 : metabolic process; 0006730 : one-carbon metabolic process		0016740 : transferase activity; 0016829 : lyase activity	Cytoplasmic
MPF_0109	ndk	nucleoside diphosphate kinase (NdK)	Methanohalophilus mahii (strain DSM 5219)	D5EB33	97.99	3	4e-84	2.7.4.6	Major role in the synthesis of nucleoside triphosphates other than ATP. The ATP gamma phosphate is transferred to the NDP beta phosphate via a ping-pong mechanism, using a phosphorylated active-site intermediate (By similarity).	ATP + nucleoside diphosphate = ADP + nucleoside triphosphate.	0009117 : nucleotide metabolic process; 0009116 : nucleoside metabolic process; 0006793 : phosphorus metabolic process	0005737 : cytoplasm	0000166 : nucleotide binding; 0001882 : nucleoside binding; 0043167 : ion binding; 0016740 : transferase activity	Cytoplasmic
MPF_0111	rps6e	30S ribosomal protein S6E	Methanohalophilus mahii (strain DSM 5219)	D5EB31	96.67	4	1e-63				0006412 : translation	0044464 : cell part; 0005840 : ribosome; 0030529 : ribonucleoprotein complex	0005198 : structural molecule activity	Ribosome
MPF_0119	gyrA	DNA gyrase subunit A	Methanohalophilus mahii (strain DSM 5219)	D5EB23	97.09	24	0	5.99.1.3	DNA gyrase negatively supercoils closed circular double-stranded DNA in an ATP-dependent manner and also catalyzes the interconversion of other topological isomers of double-stranded DNA rings, including catenanes and knotted rings (By similarity).	ATP-dependent breakage, passage and rejoining of double-stranded DNA.	0006259 : DNA metabolic process; 0006260 : DNA replication	0005737 : cytoplasm; 0005694 : chromosome	0003676 : nucleic acid binding; 0000166 : nucleotide binding; 0001882 : nucleoside binding; 0043167 : ion binding; 0016853 : isomerase activity; 0016787 : hydrolase activity	Nucleoid
MPF_0126	mtnP	methylthioadenosine phosphorylase	Methanohalophilus mahii (strain DSM 5219)	D5EB16	93.21	18	6e-149	2.4.2.28	Catalyzes the reversible phosphorylation of S-methyl-5'-thioadenosine (MTA) to adenine and 5-methylthioribose-1-phosphate. Involved in the breakdown of MTA, a major by-product of polyamine biosynthesis. Responsible for the first step in the methionine salvage pathway after MTA has been generated from S-adenosylmethionine. Has broad substrate specificity with 6-aminopurine nucleosides as preferred…	S-methyl-5'-thioadenosine + phosphate = adenine + S-methyl-5-thio-alpha-D-ribose 1-phosphate.	0009116 : nucleoside metabolic process; 0006520 : cellular amino acid metabolic process; 0006790 : sulfur compound metabolic process; 0043094 : cellular metabolic compound salvage; 0043101 : purine-containing compound salvage		0003824 : catalytic activity; 0016740 : transferase activity	Cytoplasmic
MPF_0129	dbh	DNA-directed DNA polymerase	Methanohalophilus mahii (strain DSM 5219)	D5EB13	92.79	22	2e-170	2.7.7.7	Poorly processive, error-prone DNA polymerase involved in untargeted mutagenesis. Copies undamaged DNA at stalled replication forks, which arise in vivo from mismatched or misaligned primer ends. These misaligned primers can be extended by PolIV. Exhibits no 3'-5' exonuclease (proofreading) activity. May be involved in translesional synthesis (By similarity).	Deoxynucleoside triphosphate + DNA(n) = diphosphate + DNA(n+1).	0006260 : DNA replication; 0050896 : response to stimulus; 0006281 : DNA repair	0005737 : cytoplasm	0043167 : ion binding; 0003676 : nucleic acid binding; 0016740 : transferase activity	Nucleoid
MPF_0132		cellulase	Methanohalophilus mahii (strain DSM 5219)	D5EB12	98.86	4	0	3.2.1.4			0008152 : metabolic process		0016787 : hydrolase activity	Cytoplasmic
MPF_0159	pncB	nicotinate phosphoribosyltransferase	Methanohalophilus mahii (strain DSM 5219)	D5EAY3	92.4	31	0	6.3.4.21	Catalyzes the synthesis of beta-nicotinate D-ribonucleotide from nicotinate and 5-phospho-D-ribose 1-phosphate at the expense of ATP (By similarity).	Nicotinate + 5-phospho-alpha-D-ribose 1-diphosphate + ATP + H(2)O = beta-nicotinate D-ribonucleotide + diphosphate + ADP + phosphate.	0009117 : nucleotide metabolic process; 0051186 : cofactor metabolic process	0005737 : cytoplasm	0016740 : transferase activity; 0016874 : ligase activity	Cytoplasmic
MPF_0167		1-(5-phosphoribosyl)-5-amino-4-imidazole- carboxylate (AIR) carboxylase	Methanohalophilus mahii (strain DSM 5219)	D5EAX6	92.57	20	1e-145				0009117 : nucleotide metabolic process		0016853 : isomerase activity	Cytoplasmic
MPF_0176	rrp4	ribosomal RNA-processing protein / Exosome complex component Rrp4	Methanohalophilus mahii (strain DSM 5219)	D5EAW7	97.25	7	1e-139		Non-catalytic component of the exosome, which is a complex involved in RNA degradation. Increases the RNA binding and the efficiency of RNA degradation. Confers strong poly(A) specificity to the exosome (By similarity).		0009057 : macromolecule catabolic process; 0016070 : RNA metabolic process	0005737 : cytoplasm; 0000178 : exosome (RNase complex)	0003676 : nucleic acid binding; 0016787 : hydrolase activity	Exosome (RNase complex)
MPF_0207	psmB	proteasome endopeptidase complex, beta component	Methanohalophilus mahii (strain DSM 5219)	D5EAS6	97.61	5	4e-118	3.4.25.1	Component of the proteasome core, a large protease complex with broad specificity involved in protein degradation (By similarity).	Cleavage of peptide bonds with very broad specificity.	0006508 : proteolysis; 0009057 : macromolecule catabolic process	0005737 : cytoplasm; 0000502 : proteasome complex	0008233 : peptidase activity; 0016787 : hydrolase activity	Proteasome
MPF_0211		polyphosphate kinase	Methanohalophilus mahii (strain DSM 5219)	D5EAS2	94.2	40	0	2.7.4.1	Catalyzes the reversible transfer of the terminal phosphate of ATP to form a long-chain polyphosphate (polyP) (By similarity).	ATP + (phosphate)(n) = ADP + (phosphate)(n+1).	0006082 : organic acid metabolic process; 0006793 : phosphorus metabolic process	0043234 : protein complex	0016740 : transferase activity	Membrane
MPF_0239		fumarase	Methanohalophilus mahii (strain DSM 5219)	D5EAP7	85.41	69	0	4.2.1.2			0044238 : primary metabolic process; 0045333 : cellular respiration		0003824 : catalytic activity; 0016829 : lyase activity	Cytoplasmic
MPF_0244		tRNA(Ile2) 2-agmatinylcytidine synthetase	Methanohalophilus mahii (strain DSM 5219)	D5EAP2	92.08	24	4e-164							Cytoplasmic
MPF_0255	aroA	2-amino-3,7-dideoxy-D-threo-hept-6-ulosonate synthase	Methanohalophilus mahii (strain DSM 5219)	D5EAL5	98.48	4	5e-151	4.1.2.13	Catalyzes a transaldol reaction between 6-deoxy-5-ketofructose 1-phosphate (DKFP) and L-aspartate semialdehyde (ASA) with an elimination of hydroxypyruvaldehyde phosphate to yield 2-amino-3,7-dideoxy-D-threo-hept-6-ulosonate (ADH). Plays a key role in an alternative pathway of the biosynthesis of 3-dehydroquinate (DHQ), which is involved in the canonical pathway for the biosynthesis of aromatic a…	L-aspartate 4-semialdehyde + 1-deoxy-D-threo-hexo-2,5-diulose 6-phosphate = 2-amino-2,3,7-trideoxy-D-lyxo-hept-6-ulosonate + 2,3-dioxopropylaldehyde phosphate.	0008152 : metabolic process		0016829 : lyase activity; 0003824 : catalytic activity	Cytoplasmic
MPF_0367		oligosaccharyl transferase STT3 subunit	Methanohalophilus mahii (strain DSM 5219)	D5E908	90.28	80	0						0016740 : transferase activity	Membrane
MPF_0385		beta-ribofuranosylaminobenzene 5'-phosphate synthase	Methanohalophilus mahii (strain DSM 5219)	D5E919	92.48	24	4e-167				0006793 : phosphorus metabolic process		0000166 : nucleotide binding; 0001882 : nucleoside binding; 0043167 : ion binding; 0016740 : transferase activity	Cytoplasmic
MPF_0398		radical SAM protein	Methanohalophilus mahii (strain DSM 5219)	D5E942	92.08	46	0							Cytoplasmic
MPF_0425	rpl12	50S ribosomal protein L12AE	Methanohalophilus mahii (strain DSM 5219)	D5E968	98.06	2	3e-48		Forms part of the ribosomal stalk, playing a central role in the interaction of the ribosome with GTP-bound translation factors (By similarity).		0006412 : translation	0044464 : cell part; 0005840 : ribosome; 0030529 : ribonucleoprotein complex	0005198 : structural molecule activity	Ribosome
MPF_0449		glutamate synthase (NADPH) GltB2 subunit	Methanohalophilus mahii (strain DSM 5219)	D5E992	98.3	9	0	1.4.1.13			0006520 : cellular amino acid metabolic process; 0055114 : oxidation-reduction process		0003824 : catalytic activity; 0016491 : oxidoreductase activity	Cytoplasmic
MPF_0464		L-glutamine synthetase	Methanohalophilus mahii (strain DSM 5219)	D5E998	95.48	20	0	6.3.1.2		ATP + L-glutamate + NH(3) = ADP + phosphate + L-glutamine.	0006807 : nitrogen compound metabolic process; 0006520 : cellular amino acid metabolic process	0005737 : cytoplasm	0003824 : catalytic activity; 0000166 : nucleotide binding; 0001882 : nucleoside binding; 0043167 : ion binding; 0016874 : ligase activity	Cytoplasmic
MPF_0471	apgM	phosphoglycerate mutase	Methanohalophilus mahii (strain DSM 5219)	D5E9A5	94.42	22	0	5.4.2.12	Catalyzes the interconversion of 2-phosphoglycerate and 3-phosphoglycerate (By similarity).	2-phospho-D-glycerate = 3-phospho-D-glycerate.	0005975 : carbohydrate metabolic process; 0006091 : generation of precursor metabolites and energy; 0008152 : metabolic process		0003824 : catalytic activity; 0016853 : isomerase activity; 0043167 : ion binding	Cytoplasmic
MPF_0472		heat shock protein Hsp20	Methanohalophilus mahii (strain DSM 5219)	D5E9A6	92.21	12	1e-75				0050896 : response to stimulus			Cytoplasmic
MPF_0479		histone acetyltransferase, ELP3 family	Methanohalophilus mahii (strain DSM 5219)	D5E9B2	95.4	25	0	2.3.1.48			0008152 : metabolic process; 0006464 : cellular protein modification process; 0051276 : chromosome organization		0003824 : catalytic activity; 0016740 : transferase activity; 0051540 : metal cluster binding	Nucleoid
MPF_0543	mtbA	methylamine-specific methylcobalamin:coenzyme M methyltransferase (MtbA)	Methanohalophilus mahii (strain DSM 5219)	D5E9G0	97.95	7	0				0006725 : cellular aromatic compound metabolic process; 0006807 : nitrogen compound metabolic process; 0046483 : heterocycle metabolic process; 0051186 : cofactor metabolic process; 0008152 : metabolic process; 0006730 : one-carbon metabolic process		0016740 : transferase activity; 0016829 : lyase activity	Cytoplasmic
MPF_0547	pylS	Pyrrolysyl-tRNA synthetase	Methanohalophilus mahii (strain DSM 5219)	D5E9G4	94.07	23	0	6.1.1.26	Catalyzes the attachment of pyrrolysine to tRNA(Pyl). Pyrrolysine is a lysine derivative encoded by the termination codon UAG (By similarity).	ATP + L-pyrrolysine + tRNA(Pyl) = AMP + diphosphate + L-pyrrolysyl-tRNA(Pyl).	0006412 : translation; 0006520 : cellular amino acid metabolic process; 0016070 : RNA metabolic process	0005737 : cytoplasm	0016874 : ligase activity; 0000166 : nucleotide binding; 0001882 : nucleoside binding; 0043167 : ion binding	Cytoplasmic
MPF_0556	rps8e	30S ribosomal protein S8E	Methanohalophilus mahii (strain DSM 5219)	D5E9H3	95.2	6	2e-65				0006412 : translation	0044464 : cell part; 0005840 : ribosome; 0030529 : ribonucleoprotein complex	0005198 : structural molecule activity	Ribosome
MPF_0571		phosphomannomutase ;alpha-phosphoglucomutase	Methanohalophilus mahii (strain DSM 5219)	D5E9I5	92.63	33	0	5.4.2.10; 5.4.2.2; 5.4.2.8			0005975 : carbohydrate metabolic process		0016853 : isomerase activity; 0043167 : ion binding	Cytoplasmic
MPF_0589		S-layer-related duplication domain protein	Methanohalophilus mahii (strain DSM 5219)	D5E9K3	83	139	0							Membrane
MPF_0597	parA	ATPase-like, ParA/MinD	Methanohalophilus mahii (strain DSM 5219)	D5E9L1	96.39	10	6e-148						0000166 : nucleotide binding; 0001882 : nucleoside binding; 0043167 : ion binding	Membrane
MPF_0601		exodeoxyribonuclease III	Methanohalophilus mahii (strain DSM 5219)	D5E9L5	80	26	7e-62	4.2.99.18			0006139 : nucleobase-containing compound metabolic process; 0043170 : macromolecule metabolic process; 0006281 : DNA repair	0044464 : cell part	0003676 : nucleic acid binding; 0016829 : lyase activity; 0016787 : hydrolase activity	Nucleoid
MPF_0612	thr2, cctB	thermosome subunit 2	Methanohalophilus mahii (strain DSM 5219)	D5E9L6	98.4	9	0				0019538 : protein metabolic process; 0006457 : protein folding		0000166 : nucleotide binding; 0001882 : nucleoside binding; 0043167 : ion binding; 0005515 : protein binding	Cytoplasmic
MPF_0613		conserved hypothetical protein	Methanohalophilus mahii (strain DSM 5219)	D5E9L7	98.21	1	3e-26							Cytoplasmic
MPF_0618		glycine-betaine binding protein	Methanohalophilus portucalensis	Q2KP08	94.49	14	6e-138				0006810 : transport		0005215 : transporter activity	Membrane
MPF_0620		glycine betaine/L-proline ABC transporter ATPase subunit	Methanohalophilus mahii (strain DSM 5219)	D5E9M1	97.3	9	0	3.6.3.32			0006865 : amino acid transport; 0009116 : nucleoside metabolic process; 0009117 : nucleotide metabolic process	0016020 : membrane	0000166 : nucleotide binding; 0001882 : nucleoside binding; 0043167 : ion binding; 0016787 : hydrolase activity; 0005215 : transporter activity	Membrane
MPF_0624		conserved hypothetical protein	Methanohalophilus mahii (strain DSM 5219)	D5E9M5	100	0	2e-46							Cytoplasmic
MPF_0628		conserved hypothetical protein	Methanohalophilus mahii (strain DSM 5219)	D5E9N0	95.63	8	3e-100						0000166 : nucleotide binding; 0001882 : nucleoside binding; 0043167 : ion binding	Cytoplasmic
MPF_0631		pyruvate ferredoxin oxidoreductase, subunit delta	Methanohalophilus mahii (strain DSM 5219)	D5E9N3	95.35	4	6e-45	1.2.7.1			0055114 : oxidation-reduction process		0016491 : oxidoreductase activity; 0051540 : metal cluster binding	Cytoplasmic
MPF_0633		pyruvate ferredoxin oxidoreductase subunit beta	Methanohalophilus mahii (strain DSM 5219)	D5E9N5	100	0	9e-164	1.2.7.1			0055114 : oxidation-reduction process		0016491 : oxidoreductase activity; 0003824 : catalytic activity; 0019842 : vitamin binding; 0043167 : ion binding; 0048037 : cofactor binding	Cytoplasmic
MPF_0647		Small nuclear ribonucleoprotein, LSM family	Methanohalophilus mahii (strain DSM 5219)	D5E9P3	97.14	1	4e-14					0030529 : ribonucleoprotein complex; 0019012 : virion		Cytoplasmic
MPF_0678	groEL	chaperonin GroEL	Methanohalophilus mahii (strain DSM 5219)	D5E9S6	98.32	9	0		Prevents misfolding and promotes the refolding and proper assembly of unfolded polypeptides generated under stress conditions (By similarity).		0019538 : protein metabolic process; 0006457 : protein folding	0005737 : cytoplasm	0000166 : nucleotide binding; 0001882 : nucleoside binding; 0043167 : ion binding; 0005515 : protein binding	Cytoplasmic
MPF_0702	leuC	3-isopropylmalate dehydratase, large subunit	Methanohalophilus mahii (strain DSM 5219)	D5E9U8	95.82	16	0	4.2.1.33	Catalyzes the isomerization between 2-isopropylmalate and 3-isopropylmalate, via the formation of 2-isopropylmaleate (By similarity).	(2R,3S)-3-isopropylmalate = (2S)-2-isopropylmalate.	0006520 : cellular amino acid metabolic process; 0008152 : metabolic process; 0044238 : primary metabolic process; 0045333 : cellular respiration		0016829 : lyase activity; 0051540 : metal cluster binding; 0043167 : ion binding	Cytoplasmic
MPF_0727		conserved hypothetical protein	Methanohalophilus mahii (strain DSM 5219)	D5E6I9	30.23	27	1.7							Cytoplasmic
MPF_0791	rps24e	30S ribosomal protein S24E	Methanohalophilus mahii (strain DSM 5219)	D5EA20	90.22	9	1e-44				0006412 : translation	0044464 : cell part; 0005840 : ribosome; 0030529 : ribonucleoprotein complex	0005198 : structural molecule activity; 0000166 : nucleotide binding	Ribosome
MPF_0797	mtbB	dimethylamine:corrinoid methyltransferase MtbB	Methanohalophilus mahii (strain DSM 5219)	D5E955	29.73	44	1.8				0055114 : oxidation-reduction process		0016491 : oxidoreductase activity	Cytoplasmic
MPF_0821	sams1	methionine adenosyltransferase/S-adenosylmethionine synthetase	Methanohalophilus mahii (strain DSM 5219)	D5EA48	96.99	12	0	2.5.1.6			0006520 : cellular amino acid metabolic process; 0006790 : sulfur compound metabolic process; 0009116 : nucleoside metabolic process; 0051186 : cofactor metabolic process		0000166 : nucleotide binding; 0001882 : nucleoside binding; 0043167 : ion binding; 0016740 : transferase activity	Cytoplasmic
MPF_0822	sahh1	adenosylhomocysteinase	Methanohalophilus mahii (strain DSM 5219)	D5EA49	99.57	2	0	3.3.1.1	May play a key role in the regulation of the intracellular concentration of adenosylhomocysteine (By similarity).	S-adenosyl-L-homocysteine + H(2)O = L-homocysteine + adenosine.	0006730 : one-carbon metabolic process	0005737 : cytoplasm	0016787 : hydrolase activity	Cytoplasmic
MPF_0823	gsmt	glycine/sarcosine N-methyltransferase	Methanohalophilus mahii (strain DSM 5219)	D5EA50	95.06	13	5e-150	2.1.1.156			0008152 : metabolic process		0016740 : transferase activity	Cytoplasmic
MPF_0824	sdmt	sarcosine/dimethylglycine N-methyltransferase	Methanohalophilus mahii (strain DSM 5219)	D5EA51	90.65	26	7e-155	2.1.1.157			0008152 : metabolic process		0016740 : transferase activity	Cytoplasmic
MPF_0834	rps12	30S ribosomal protein S12P	Methanohalophilus mahii (strain DSM 5219)	D5EA61	99.3	1	2e-80		With S4 and S5 plays an important role in translational accuracy. Located at the interface of the 30S and 50S subunits (By similarity).		0006412 : translation	0044464 : cell part; 0005840 : ribosome; 0030529 : ribonucleoprotein complex; 0015935 : small ribosomal subunit	0005198 : structural molecule activity; 0003676 : nucleic acid binding	Ribosome
MPF_0835	rps7	30S ribosomal protein S7P	Methanohalophilus mahii (strain DSM 5219)	D5EA62	97.85	4	2e-107		One of the primary rRNA binding proteins, it binds directly to 16S rRNA where it nucleates assembly of the head domain of the 30S subunit. Is located at the subunit interface close to the decoding center (By similarity).		0006412 : translation	0005840 : ribosome; 0030529 : ribonucleoprotein complex; 0015935 : small ribosomal subunit	0005198 : structural molecule activity; 0003676 : nucleic acid binding	Ribosome
MPF_0836	fusA	translation elongation factor 2 (EF-2/EF-G)	Methanohalophilus mahii (strain DSM 5219)	D5EA63	97.63	17	0		Catalyzes the GTP-dependent ribosomal translocation step during translation elongation. During this step, the ribosome changes from the pre-translocational (PRE) to the post-translocational (POST) state as the newly formed A-site-bound peptidyl-tRNA and P-site-bound deacylated tRNA move to the P and E sites, respectively. Catalyzes the coordinated movement of the two tRNA molecules, the mRNA and …		0009116 : nucleoside metabolic process; 0009117 : nucleotide metabolic process; 0006412 : translation	0005737 : cytoplasm	0016787 : hydrolase activity; 0000166 : nucleotide binding; 0003676 : nucleic acid binding; 0001882 : nucleoside binding; 0043167 : ion binding	Ribosome
MPF_0837	tuf	translation elongation factor 1A (EF-1A/EF-Tu)	Methanohalophilus mahii (strain DSM 5219)	D5EA64	96.72	13	0		This protein promotes the GTP-dependent binding of aminoacyl-tRNA to the A-site of ribosomes during protein biosynthesis (By similarity).		0009116 : nucleoside metabolic process; 0009117 : nucleotide metabolic process; 0006412 : translation	0005737 : cytoplasm	0016787 : hydrolase activity; 0016740 : transferase activity; 0000166 : nucleotide binding; 0003676 : nucleic acid binding; 0001882 : nucleoside binding; 0043167 : ion binding	Ribosome
MPF_0891	uvrA	excinuclease ABC subunit A/ UvrABC system protein A	Methanohalophilus mahii (strain DSM 5219)	D5EAB3	98.72	12	0		The UvrABC repair system catalyzes the recognition and processing of DNA lesions. UvrA is an ATPase and a DNA-binding protein. A damage recognition complex composed of 2 UvrA and 2 UvrB subunits scans DNA for abnormalities. When the presence of a lesion has been verified by UvrB, the UvrA molecules dissociate (By similarity).		0006281 : DNA repair; 0006810 : transport; 0006139 : nucleobase-containing compound metabolic process; 0043170 : macromolecule metabolic process; 0050896 : response to stimulus; 0007154 : cell communication; 0009116 : nucleoside metabolic process; 0009117 : nucleotide metabolic process	0005737 : cytoplasm; 0043190 : ATP-binding cassette (ABC) transporter complex; 0043234 : protein complex; 0016020 : membrane	0003824 : catalytic activity; 0003676 : nucleic acid binding; 0000166 : nucleotide binding; 0001882 : nucleoside binding; 0043167 : ion binding; 0016787 : hydrolase activity	Nucleoid
MPF_0894		adenylosuccinate lyase	Methanohalophilus mahii (strain DSM 5219)	D5EAB6	97.09	13	0	4.3.2.2			0009117 : nucleotide metabolic process		0003824 : catalytic activity; 0016829 : lyase activity	Nucleoid
MPF_0917		multi-sensor signal transduction histidine kinase	Methanohalophilus mahii (strain DSM 5219)	D5EAD3	84.12	80	0				0006793 : phosphorus metabolic process; 0007154 : cell communication; 0050789 : regulation of biological process; 0050896 : response to stimulus; 0006351 : transcription, DNA-templated	0016020 : membrane	0000166 : nucleotide binding; 0001882 : nucleoside binding; 0043167 : ion binding; 0016740 : transferase activity; 0004871 : signal transducer activity	Membrane
MPF_0920	mcrA	methyl-coenzyme M reductase, subunit alpha (McrA)	Methanohalophilus mahii (strain DSM 5219)	D5EAD6	99.13	5	0	2.8.4.1			0015948 : methanogenesis		0016740 : transferase activity	Cytoplasmic
MPF_0921	mcrG	methyl-coenzyme M reductase, subunit gamma (McrG)	Methanohalophilus mahii (strain DSM 5219)	D5EAD7	98.8	3	4e-148	2.8.4.1			0015948 : methanogenesis		0016740 : transferase activity	Cytoplasmic
MPF_0924	mcrB	methyl-coenzyme M reductase subunit beta (McrB)	Methanohalophilus mahii (strain DSM 5219)	D5EAE0	98.67	5	0	2.8.4.1			0015948 : methanogenesis		0016740 : transferase activity	Cytoplasmic
MPF_0933		pyruvate carboxylase subunit B	Methanohalophilus mahii (strain DSM 5219)	D5EAE5	95.45	25	0	6.4.1.1			0008152 : metabolic process; 0006811 : ion transport		0003824 : catalytic activity; 0016874 : ligase activity; 0016829 : lyase activity	Cytoplasmic
MPF_0939		conserved hypothetical protein	Methanohalophilus mahii (strain DSM 5219)	D5EAF1	90.63	9	2e-48							Cytoplasmic
MPF_0946	hdrD	CoB-CoM heterodisulfide reductase, subunit D	Methanohalophilus mahii (strain DSM 5219)	D5EAF7	97.85	9	0	1.8.98.1			0055114 : oxidation-reduction process		0051540 : metal cluster binding; 0016491 : oxidoreductase activity	Membrane
MPF_0951		ABC transporter related protein	Methanohalophilus mahii (strain DSM 5219)	D5EAG2	87.87	29	7e-126				0009116 : nucleoside metabolic process; 0009117 : nucleotide metabolic process		0000166 : nucleotide binding; 0001882 : nucleoside binding; 0043167 : ion binding; 0016787 : hydrolase activity	Membrane
MPF_0964		pyruvate phosphate dikinase	Methanohalophilus mahii (strain DSM 5219)	D5EAH4	95.71	38	0	2.7.9.1			0006793 : phosphorus metabolic process; 0006082 : organic acid metabolic process		0003824 : catalytic activity; 0000166 : nucleotide binding; 0001882 : nucleoside binding; 0043167 : ion binding; 0016740 : transferase activity	Cytoplasmic
MPF_0981		conserved hypothetical protein	Methanohalophilus mahii (strain DSM 5219)	D5EAI3	87.9	15	5e-64							Unknown
MPF_0992		type I site-specific deoxyribonuclease, HsdR family	Methanohalophilus mahii (strain DSM 5219)	D5EBK9	33.19	402	1e-86				0006304 : DNA modification; 0050896 : response to stimulus		0003676 : nucleic acid binding; 0000166 : nucleotide binding; 0001882 : nucleoside binding; 0043167 : ion binding; 0004386 : helicase activity; 0016787 : hydrolase activity	Nucleoid
MPF_1020	cdhC	acetyl-CoA decarbonylase/synthase subunit beta (CdhB)	Methanohalophilus mahii (strain DSM 5219)	D5EBX2	96.77	15	0	2.3.1.-	Part of a complex that catalyzes the reversible cleavage of acetyl-CoA, allowing growth on acetate as sole source of carbon and energy (By similarity).	Acetyl-CoA + [acetyl-CoA decarbonylase/synthase complex beta subunit] = CoA + acetyl-[acetyl-CoA decarbonylase/synthase complex beta subunit].	0006793 : phosphorus metabolic process; 0051186 : cofactor metabolic process; 0006082 : organic acid metabolic process; 0015948 : methanogenesis; 0055114 : oxidation-reduction process		0003824 : catalytic activity; 0043167 : ion binding; 0016740 : transferase activity; 0051540 : metal cluster binding; 0016491 : oxidoreductase activity	Cytoplasmic
MPF_1026		unnamed protein product	Methanohalophilus mahii (strain DSM 5219)	D5EBX8	60.01	519	0	6.6.1.2			0008152 : metabolic process		0016874 : ligase activity	Unknown
MPF_1054		unnamed protein product	Methanohalophilus mahii (strain DSM 5219)	D5E9P5	42.86	16	4.4				0006810 : transport	0016020 : membrane		Membrane
MPF_1065	rpl31e	50S ribosomal protein L31E	Methanohalophilus mahii (strain DSM 5219)	D5EC13	97.73	2	1e-46				0006412 : translation	0044464 : cell part; 0005840 : ribosome; 0030529 : ribonucleoprotein complex	0005198 : structural molecule activity	Ribosome
MPF_1068	rps19e	30S ribosomal protein S19E	Methanohalophilus mahii (strain DSM 5219)	D5EC17	98.66	2	3e-83		May be involved in maturation of the 30S ribosomal subunit (By similarity).		0006412 : translation	0044464 : cell part; 0005840 : ribosome; 0030529 : ribonucleoprotein complex	0005198 : structural molecule activity	Ribosome
MPF_1083	mptA	GTP cyclohydrolase MptA	Methanohalophilus mahii (strain DSM 5219)	D5EC32	94.32	18	8e-178	3.5.4.39	Converts GTP to 7,8-dihydro-D-neopterin 2',3'-cyclic phosphate, the first intermediate in the biosynthesis of coenzyme methanopterin (By similarity).	GTP + H(2)O = formate + 7,8-dihydro-D-neopterin 2',3'-cyclic phosphate + diphosphate.			0043167 : ion binding; 0016787 : hydrolase activity	Cytoplasmic
MPF_1085		conserved hypothetical protein	Methanohalophilus mahii (strain DSM 5219)	D5EC34	89.14	34	4e-167						0016740 : transferase activity	Cytoplasmic
MPF_1102	btaC	peptidylprolyl isomerase FKBP-type	Methanohalophilus mahii (strain DSM 5219)	D5EC51	94.81	7	8e-71				0006464 : cellular protein modification process; 0006457 : protein folding		0016853 : isomerase activity	Cytoplasmic
MPF_1103		PAS/PAC sensor signal transduction histidine kinase	Methanohalophilus mahii (strain DSM 5219)	D5EC52	91.86	44	0				0006793 : phosphorus metabolic process; 0007154 : cell communication; 0050789 : regulation of biological process; 0050896 : response to stimulus	0016020 : membrane	0000166 : nucleotide binding; 0001882 : nucleoside binding; 0043167 : ion binding; 0016740 : transferase activity; 0004871 : signal transducer activity	Membrane
MPF_1121	fmdC	formylmethanofuran dehydrogenase, subunit C (FmdC)	Methanohalophilus mahii (strain DSM 5219)	D5E6I5	94.05	16	7e-141	1.2.99.5			0008152 : metabolic process; 0055114 : oxidation-reduction process; 0015948 : methanogenesis		0016491 : oxidoreductase activity; 0043167 : ion binding	Cytoplasmic
MPF_1163	cmk	cytidylate kinase	Methanohalophilus mahii (strain DSM 5219)	D5E6Q1	96.71	5	1e-83	2.7.4.25		ATP + (d)CMP = ADP + (d)CDP.	0006793 : phosphorus metabolic process; 0006139 : nucleobase-containing compound metabolic process; 0009117 : nucleotide metabolic process	0005737 : cytoplasm	0000166 : nucleotide binding; 0001882 : nucleoside binding; 0043167 : ion binding; 0016740 : transferase activity	Cytoplasmic
MPF_1167	rpl15p	50S ribosomal protein L15P	Methanohalophilus mahii (strain DSM 5219)	D5E6Q5	97.22	4	3e-69		Binds to the 23S rRNA (By similarity).		0006412 : translation	0044464 : cell part; 0005840 : ribosome; 0030529 : ribonucleoprotein complex	0005198 : structural molecule activity; 0003676 : nucleic acid binding	Ribosome
MPF_1173	rpl6	50S ribosomal protein L6P	Methanohalophilus mahii (strain DSM 5219)	D5E6R1	98.3	3	4e-101		This protein binds to the 23S rRNA, and is important in its secondary structure. It is located near the subunit interface in the base of the L7/L12 stalk, and near the tRNA binding site of the peptidyltransferase center (By similarity).		0006412 : translation	0044464 : cell part; 0005840 : ribosome; 0030529 : ribonucleoprotein complex	0005198 : structural molecule activity; 0003676 : nucleic acid binding	Ribosome
MPF_1176	rpl5	50S ribosomal protein L5P	Methanohalophilus mahii (strain DSM 5219)	D5E6R4	97.58	4	9e-93		This is 1 of the proteins that binds and probably mediates the attachment of the 5S RNA into the large ribosomal subunit, where it forms part of the central protuberance. In the 70S ribosome it contacts protein S13 of the 30S subunit (bridge B1b), connecting the 2 subunits; this bridge is implicated in subunit movement. May contact the P site tRNA; the 5S rRNA and some of its associated proteins …		0006412 : translation	0044464 : cell part; 0005840 : ribosome; 0030529 : ribonucleoprotein complex	0005198 : structural molecule activity; 0003676 : nucleic acid binding	Ribosome
MPF_1182	rpl29p	50S ribosomal protein L29P	Methanohalophilus mahii (strain DSM 5219)	D5E6S0	98.51	1	2e-32				0006412 : translation	0044464 : cell part; 0005840 : ribosome; 0030529 : ribonucleoprotein complex	0005198 : structural molecule activity	Ribosome
MPF_1184	rpl22p	50S ribosomal protein L22P	Methanohalophilus mahii (strain DSM 5219)	D5E6S2	98.01	3	4e-84		This protein binds specifically to 23S rRNA. It makes multiple contacts with different domains of the 23S rRNA in the assembled 50S subunit and ribosome (By similarity).		0006412 : translation	0005840 : ribosome; 0030529 : ribonucleoprotein complex	0005198 : structural molecule activity; 0003676 : nucleic acid binding	Ribosome
MPF_1187	rpl23p	50S ribosomal protein L23P	Methanohalophilus mahii (strain DSM 5219)	D5E6S5	100	0	1e-34		Binds to 23S rRNA. One of the proteins that surrounds the polypeptide exit tunnel on the outside of the ribosome (By similarity).		0006412 : translation	0044464 : cell part; 0005840 : ribosome; 0030529 : ribonucleoprotein complex	0005198 : structural molecule activity; 0003676 : nucleic acid binding; 0000166 : nucleotide binding	Ribosome
MPF_1188	rpl4	50S ribosomal protein L4P	Methanohalophilus mahii (strain DSM 5219)	D5E6S6	96.84	8	2e-143		One of the primary rRNA binding proteins, this protein initially binds near the 5'-end of the 23S rRNA. It is important during the early stages of 50S assembly. It makes multiple contacts with different domains of the 23S rRNA in the assembled 50S subunit and ribosome (By similarity).		0006412 : translation	0005840 : ribosome; 0030529 : ribonucleoprotein complex	0005198 : structural molecule activity; 0003676 : nucleic acid binding	Ribosome
MPF_1212		LL-diaminopimelate aminotransferase apoenzyme	Methanohalophilus mahii (strain DSM 5219)	D5E6U9	98.18	7	0	2.6.1.83			0008152 : metabolic process; 0006520 : cellular amino acid metabolic process		0003824 : catalytic activity; 0016740 : transferase activity; 0043167 : ion binding; 0048037 : cofactor binding	Cytoplasmic
MPF_1224	mtmB	Monomethylamine methyltransferase MtmB	Methanohalophilus mahii (strain DSM 5219)	D5E6V9	93.22	31	0				0008152 : metabolic process		0016740 : transferase activity	Cytoplasmic
MPF_1264	atpB	V-type ATP synthase subunit beta	Methanohalophilus mahii (strain DSM 5219)	D5E703	98.04	9	0		Produces ATP from ADP in the presence of a proton gradient across the membrane. The archaeal beta chain is a regulatory subunit (By similarity).		0009116 : nucleoside metabolic process; 0009117 : nucleotide metabolic process; 0006810 : transport; 0006811 : ion transport; 0006818 : hydrogen transport	0016469 : proton-transporting two-sector ATPase complex	0000166 : nucleotide binding; 0001882 : nucleoside binding; 0043167 : ion binding; 0005215 : transporter activity; 0016787 : hydrolase activity	Membrane
MPF_1265	atpA	V-type ATP synthase subunit alpha	Methanohalophilus mahii (strain DSM 5219)	D5E704	97.57	14	0	3.6.3.14	Produces ATP from ADP in the presence of a proton gradient across the membrane. The archaeal alpha chain is a catalytic subunit (By similarity).	ATP + H(2)O + H(+)(In) = ADP + phosphate + H(+)(Out).	0009116 : nucleoside metabolic process; 0009117 : nucleotide metabolic process; 0006810 : transport; 0006811 : ion transport; 0006818 : hydrogen transport	0016469 : proton-transporting two-sector ATPase complex	0000166 : nucleotide binding; 0001882 : nucleoside binding; 0043167 : ion binding; 0016787 : hydrolase activity; 0005215 : transporter activity	Membrane
MPF_1267	atpC	V-type ATP synthase subunit C	Methanohalophilus mahii (strain DSM 5219)	D5E706	94.68	19	0		Produces ATP from ADP in the presence of a proton gradient across the membrane (By similarity).		0009116 : nucleoside metabolic process; 0009117 : nucleotide metabolic process; 0006810 : transport; 0006811 : ion transport; 0006818 : hydrogen transport	0016469 : proton-transporting two-sector ATPase complex	0000166 : nucleotide binding; 0001882 : nucleoside binding; 0043167 : ion binding; 0005215 : transporter activity; 0016787 : hydrolase activity	Membrane
MPF_1268	atpE	V-type proton ATPase subunit E	Methanohalophilus mahii (strain DSM 5219)	D5E707	94.54	10	3e-97		Produces ATP from ADP in the presence of a proton gradient across the membrane (By similarity).		0009116 : nucleoside metabolic process; 0009117 : nucleotide metabolic process; 0006810 : transport; 0006811 : ion transport; 0006818 : hydrogen transport	0016469 : proton-transporting two-sector ATPase complex	0000166 : nucleotide binding; 0001882 : nucleoside binding; 0043167 : ion binding; 0005215 : transporter activity; 0016787 : hydrolase activity	Membrane
MPF_1271		ATP synthase H subunit	Methanohalophilus mahii (strain DSM 5219)	D5E710	97.22	3	4e-51				0006810 : transport; 0006811 : ion transport; 0006818 : hydrogen transport; 0009116 : nucleoside metabolic process; 0009117 : nucleotide metabolic process	0016020 : membrane; 0016469 : proton-transporting two-sector ATPase complex	0005215 : transporter activity	Membrane
MPF_1281	hemB	porphobilinogen synthase	Methanohalophilus mahii (strain DSM 5219)	D5E719	96.55	11	0	4.2.1.24		2 5-aminolevulinate = porphobilinogen + 2 H(2)O.	0006725 : cellular aromatic compound metabolic process; 0006807 : nitrogen compound metabolic process; 0046483 : heterocycle metabolic process; 0051186 : cofactor metabolic process		0003824 : catalytic activity; 0016829 : lyase activity; 0043167 : ion binding	Cytoplasmic
MPF_1283	hemC	hydroxymethylbilane synthase	Methanohalophilus mahii (strain DSM 5219)	D5E721	93.9	15	6e-136	2.5.1.61	Tetrapolymerization of the monopyrrole PBG into the hydroxymethylbilane pre-uroporphyrinogen in several discrete steps (By similarity).	4 porphobilinogen + H(2)O = hydroxymethylbilane + 4 NH(3).	0006725 : cellular aromatic compound metabolic process; 0006807 : nitrogen compound metabolic process; 0046483 : heterocycle metabolic process; 0006464 : cellular protein modification process; 0051186 : cofactor metabolic process; 0042440 : pigment metabolic process		0016740 : transferase activity	Cytoplasmic
MPF_1290	rps3ae	30S ribosomal protein S3AE	Methanohalophilus mahii (strain DSM 5219)	D5E728	98.36	1	7e-30				0006412 : translation	0044464 : cell part; 0005840 : ribosome; 0030529 : ribonucleoprotein complex	0005198 : structural molecule activity	Ribosome
MPF_1291	serS	seryl-tRNA synthetase	Methanohalophilus mahii (strain DSM 5219)	D5E729	96.41	18	0	6.1.1.11	Catalyzes the attachment of serine to tRNA(Ser). Is also able to aminoacylate tRNA(Sec) with serine, to form the misacylated tRNA L-seryl-tRNA(Sec), which will be further converted into selenocysteinyl-tRNA(Sec) (By similarity).	ATP + L-serine + tRNA(Ser) = AMP + diphosphate + L-seryl-tRNA(Ser).	0006412 : translation; 0006520 : cellular amino acid metabolic process; 0016070 : RNA metabolic process; 0009059 : macromolecule biosynthetic process	0005737 : cytoplasm	0016874 : ligase activity; 0000166 : nucleotide binding; 0001882 : nucleoside binding; 0043167 : ion binding	Cytoplasmic
MPF_1338	fpoF	F420H2 dehydrogenase subunit F (FpoF)	Methanohalophilus mahii (strain DSM 5219)	D5E770	96.46	11	0						0051540 : metal cluster binding	Membrane
MPF_1339	mer	5,10-methylenetetrahydromethanopterin reductase (Mer)	Methanohalophilus mahii (strain DSM 5219)	D5E771	98.78	4	0	1.5.99.11	Catalyzes the reversible reduction of methylene-H(4)MPT to methyl-H(4)MPT (By similarity).	5-methyltetrahydromethanopterin + coenzyme F420 = 5,10-methylenetetrahydromethanopterin + reduced coenzyme F420.	0055114 : oxidation-reduction process; 0015948 : methanogenesis; 0006730 : one-carbon metabolic process	0005737 : cytoplasm	0016491 : oxidoreductase activity	Cytoplasmic
MPF_1341		conserved hypothetical protein	Methanohalophilus mahii (strain DSM 5219)	D5E773	81.82	14	2e-34							Cytoplasmic
MPF_1346		NADPH-dependent FMN reductase	Methanohalophilus mahii (strain DSM 5219)	D5E778	96.62	7	3e-118				0055114 : oxidation-reduction process		0016491 : oxidoreductase activity	Cytoplasmic
MPF_1390	fpoB	F420H2 dehydrogenase subunit B (FpoB)	Methanohalophilus mahii (strain DSM 5219)	D5E7F8	96.84	6	1e-103	1.6.5.3; 1.6.99.5			0055114 : oxidation-reduction process		0048037 : cofactor binding; 0051540 : metal cluster binding; 0016491 : oxidoreductase activity; 0043167 : ion binding	Membrane
MPF_1397		maf protein	Methanohalophilus mahii (strain DSM 5219)	D5E7G5	81.66	31	3e-76					0005737 : cytoplasm		Nucleoid
MPF_1407	dnaK	chaperone protein DnaK	Methanohalophilus mahii (strain DSM 5219)	D5E7H4	96.95	19	0		Acts as a chaperone (By similarity).		0006457 : protein folding		0000166 : nucleotide binding; 0001882 : nucleoside binding; 0043167 : ion binding; 0005515 : protein binding	Cytoplasmic
MPF_1412		aspartate/glutamate/uridylate kinase	Methanohalophilus mahii (strain DSM 5219)	D5E7H9	88	26	6e-129				0006793 : phosphorus metabolic process		0016740 : transferase activity	Cytoplasmic
MPF_1434		DNA mismatch repair protein MutS	Methanohalophilus mahii (strain DSM 5219)	D5E7J8	94.57	38	0				0006281 : DNA repair		0003676 : nucleic acid binding; 0000166 : nucleotide binding; 0001882 : nucleoside binding; 0043167 : ion binding	Nucleoid
MPF_1472	mtbB	dimethylamine:corrinoid methyltransferase MtbB	Methanohalophilus mahii (strain DSM 5219)	D5E8Y2	22.22	42	2.5							Cytoplasmic
MPF_1473	mtbC	dimethylamine corrinoid methyltransferase MtbC	Methanohalophilus mahii (strain DSM 5219)	D5E7N3	97.59	4	5e-92				0006520 : cellular amino acid metabolic process; 0006790 : sulfur compound metabolic process; 0015948 : methanogenesis		0019842 : vitamin binding; 0046906 : tetrapyrrole binding; 0016740 : transferase activity; 0043167 : ion binding	Cytoplasmic
MPF_1476	mttC	trimethylamine corrinoid protein (MttC)	Methanohalophilus mahii (strain DSM 5219)	D5E7N7	93.52	14	5e-116				0006520 : cellular amino acid metabolic process; 0006790 : sulfur compound metabolic process; 0015948 : methanogenesis		0019842 : vitamin binding; 0046906 : tetrapyrrole binding; 0016740 : transferase activity; 0043167 : ion binding	Cytoplasmic
MPF_1478	mttB	trimethylamine:corrinoid methyltransferase (MttB)	Methanohalophilus mahii (strain DSM 5219)	D5E7N9	97.28	8	1e-82				0008152 : metabolic process; 0015948 : methanogenesis		0016740 : transferase activity	Cytoplasmic
MPF_1492	rnfC	electron transport complex, RnfABCDGE type, C subunit (RnfC)	Methanohalophilus mahii (strain DSM 5219)	D5E7Q2	94.24	26	0					0016020 : membrane	0051540 : metal cluster binding; 0009055 : electron carrier activity; 0016491 : oxidoreductase activity	Membrane
MPF_1504	aeIF-2a	translation initiation factor 2 subunit alpha (aeIF-2a)	Methanohalophilus mahii (strain DSM 5219)	D5E7R3	97.74	6	7e-152				0006412 : translation	0005737 : cytoplasm; 0043234 : protein complex	0003676 : nucleic acid binding	Ribosome
MPF_1522	ubiD	3-octaprenyl-4-hydroxybenzoate carboxy-lyase	Methanohalophilus mahii (strain DSM 5219)	D5E7T1	94.12	11	7e-105				0008152 : metabolic process		0003824 : catalytic activity; 0016829 : lyase activity	Cytoplasmic
MPF_1531	rpl10e	50S ribosomal protein L10AE	Methanohalophilus mahii (strain DSM 5219)	D5E7T9	98	3	1e-85				0006412 : translation	0044464 : cell part; 0005840 : ribosome; 0030529 : ribonucleoprotein complex	0005198 : structural molecule activity	Ribosome
MPF_1576	mtrE	tetrahydromethanopterin S-methyltransferase, subunit E (MtrE)	Methanohalophilus mahii (strain DSM 5219)	D5E7Y3	95.35	14	1e-171	2.1.1.86	Part of a complex that catalyzes the formation of methyl-coenzyme M and tetrahydromethanopterin from coenzyme M and methyl-tetrahydromethanopterin. This is an energy-conserving, sodium-ion translocating step (By similarity).	5-methyl-5,6,7,8-tetrahydromethanopterin + 2-mercaptoethanesulfonate = 5,6,7,8-tetrahydromethanopterin + 2-(methylthio)ethanesulfonate.	0006811 : ion transport; 0008152 : metabolic process; 0015948 : methanogenesis; 0006730 : one-carbon metabolic process	0005737 : cytoplasm; 0016020 : membrane; 0031982 : vesicle	0016740 : transferase activity	Membrane
MPF_1578	mtrC	tetrahydromethanopterin S-methyltransferase, subunit C (MtrC)	Methanohalophilus mahii (strain DSM 5219)	D5E7Y5	93.46	17	5e-131	2.1.1.86	Part of a complex that catalyzes the formation of methyl-coenzyme M and tetrahydromethanopterin from coenzyme M and methyl-tetrahydromethanopterin. This is an energy-conserving, sodium-ion translocating step (By similarity).	5-methyl-5,6,7,8-tetrahydromethanopterin + 2-mercaptoethanesulfonate = 5,6,7,8-tetrahydromethanopterin + 2-(methylthio)ethanesulfonate.	0008152 : metabolic process; 0015948 : methanogenesis; 0006730 : one-carbon metabolic process	0016020 : membrane	0016740 : transferase activity	Membrane
MPF_1583	mtrH	tetrahydromethanopterin S-methyltransferase, subunit H (MtrH)	Methanohalophilus mahii (strain DSM 5219)	D5E7Z0	99.37	2	0	2.1.1.86			0008152 : metabolic process; 0006730 : one-carbon metabolic process		0016740 : transferase activity	Membrane
MPF_1588		L-glutamine synthetase	Methanohalophilus mahii (strain DSM 5219)	D5E7Z5	96.88	14	0	6.3.1.2		ATP + L-glutamate + NH(3) = ADP + phosphate + L-glutamine.	0006807 : nitrogen compound metabolic process; 0006520 : cellular amino acid metabolic process	0005737 : cytoplasm	0003824 : catalytic activity; 0000166 : nucleotide binding; 0001882 : nucleoside binding; 0043167 : ion binding; 0016874 : ligase activity	Cytoplasmic
MPF_1602		conserved hypothetical protein	Methanohalophilus mahii (strain DSM 5219)	D5E808	97.74	3	2e-73							Cytoplasmic
MPF_1605		phosphoesterase RecJ domain protein	Methanohalophilus mahii (strain DSM 5219)	D5E811	97.36	12	0						0043167 : ion binding; 0003676 : nucleic acid binding; 0016787 : hydrolase activity	Nucleoid
MPF_1615	tbp	TATA binding protein of transcription factor TFIID	Methanohalophilus mahii (strain DSM 5219)	D5E820	100	0	1e-103		General factor that plays a role in the activation of archaeal genes transcribed by RNA polymerase. Binds specifically to the TATA box promoter element which lies close to the position of transcription initiation (By similarity).		0006351 : transcription, DNA-dependent; 0050789 : regulation of biological process		0003676 : nucleic acid binding; 0003674 : molecular_function	Nucleoid
MPF_1628		conserved hypothetical protein	Methanohalophilus mahii (strain DSM 5219)	D5E830	84.67	23	3e-69							Membrane
MPF_1635		permease	Methanohalophilus mahii (strain DSM 5219)	D5E838	92.68	26	0							Membrane
MPF_1692	rpl13p	50S ribosomal protein L13P	Methanohalophilus mahii (strain DSM 5219)	D5E7A1	94.96	7	3e-74		This protein is one of the early assembly proteins of the 50S ribosomal subunit, although it is not seen to bind rRNA by itself. It is important during the early stages of 50S assembly (By similarity).		0006412 : translation	0005840 : ribosome; 0030529 : ribonucleoprotein complex	0005198 : structural molecule activity	Ribosome
MPF_1717	mtaB	methanol:corrinoid methyltransferase (MtaB)	Methanohalophilus mahii (strain DSM 5219)	D5EBE7	99.56	2	0				0008152 : metabolic process		0016740 : transferase activity	Cytoplasmic
MPF_1719		cation diffusion facilitator family transporter	Methanohalophilus mahii (strain DSM 5219)	D5EBE9	88.36	34	3e-137				0006810 : transport; 0006811 : ion transport	0016020 : membrane	0005215 : transporter activity	Membrane
MPF_1768	aroK	shikimate kinase	Methanohalophilus mahii (strain DSM 5219)	D5EBJ1	93.68	18	2e-155	2.7.1.71		ATP + shikimate = ADP + shikimate 3-phosphate.	0006793 : phosphorus metabolic process; 0006520 : cellular amino acid metabolic process; 0006082 : organic acid metabolic process; 0006725 : cellular aromatic compound metabolic process	0005737 : cytoplasm	0000166 : nucleotide binding; 0001882 : nucleoside binding; 0043167 : ion binding; 0016740 : transferase activity	Cytoplasmic
MPF_1775	rpl21e	50S ribosomal protein L21E	Methanohalophilus mahii (strain DSM 5219)	D5EBJ8	97.94	2	9e-53				0006412 : translation	0044464 : cell part; 0005840 : ribosome; 0030529 : ribonucleoprotein complex	0005198 : structural molecule activity	Ribosome
MPF_1803		TrkA-C domain protein	Methanohalophilus mahii (strain DSM 5219)	D5EBQ9	91.92	21	3e-137				0006811 : ion transport		0005215 : transporter activity	Membrane
MPF_1809		hypothetical protein	Methanohalophilus mahii (strain DSM 5219)	D5EB05	28.4	43	1.5	5.99.1.2		ATP-independent breakage of single-stranded DNA	0006259 : DNA metabolic process	0005694 : chromosome	0003676 : nucleic acid binding; 0016853 : isomerase activity	Nucleoid
MPF_1819		hypothetical protein	Methanohalophilus mahii (strain DSM 5219)	D5E7M7	25	42	2							Cytoplasmic
MPF_1851		branched chain amino acid aminotransferase apoenzyme	Methanohalophilus mahii (strain DSM 5219)	D5E847	97.95	6	2e-168	2.6.1.42			0008152 : metabolic process; 0006520 : cellular amino acid metabolic process		0003824 : catalytic activity; 0016740 : transferase activity	Cytoplasmic
MPF_1876	pcm	protein-L-isoaspartate O-methyltransferase	Methanohalophilus mahii (strain DSM 5219)	D5E871	89.47	20	2e-98	2.1.1.77	Catalyzes the methyl esterification of L-isoaspartyl residues in peptides and proteins that result from spontaneous decomposition of normal L-aspartyl and L-asparaginyl residues. It plays a role in the repair and/or degradation of damaged proteins (By similarity).	S-adenosyl-L-methionine + protein L-isoaspartate = S-adenosyl-L-homocysteine + protein L-isoaspartate alpha-methyl ester.	0006464 : cellular protein modification process; 0019538 : protein metabolic process; 0008152 : metabolic process	0005737 : cytoplasm	0016740 : transferase activity	Cytoplasmic
MPF_1877		phosphate uptake regulator, PhoU	Methanohalophilus mahii (strain DSM 5219)	D5E872	97.63	8	0							Cytoplasmic
MPF_1926		thioredoxin	Methanohalophilus mahii (strain DSM 5219)	D5E8B4	98.59	1	2e-35				0050789 : regulation of biological process; 0065008 : regulation of biological quality; 0006662 : glycerol ether metabolic process		0016491 : oxidoreductase activity	Cytoplasmic
MPF_1929		methylenetetrahydrofolate reductase	Methanohalophilus mahii (strain DSM 5219)	D5E8B7	90.49	29	1e-168				0006520 : cellular amino acid metabolic process; 0006790 : sulfur compound metabolic process; 0055114 : oxidation-reduction process		0016491 : oxidoreductase activity	Cytoplasmic
MPF_1937	glyA	serine hydroxymethyltransferase	Methanohalophilus mahii (strain DSM 5219)	D5E8C2	98.55	6	0	2.1.2.1	Catalyzes the reversible interconversion of serine and glycine with tetrahydrofolate (THF) serving as the one-carbon carrier. Also exhibits THF-independent aldolase activity toward beta-hydroxyamino acids, producing glycine and aldehydes, via a retro-aldol mechanism (By similarity).	5,10-methylenetetrahydrofolate + glycine + H(2)O = tetrahydrofolate + L-serine.	0006520 : cellular amino acid metabolic process; 0006725 : cellular aromatic compound metabolic process; 0006730 : one-carbon metabolic process; 0046483 : heterocycle metabolic process; 0051186 : cofactor metabolic process; 0008152 : metabolic process	0005737 : cytoplasm	0003824 : catalytic activity; 0016740 : transferase activity; 0043167 : ion binding; 0048037 : cofactor binding	Cytoplasmic
MPF_1944		phosphoribosyltransferase, PyrE-like protein	Methanohalophilus mahii (strain DSM 5219)	D5E8C9	96.06	8	2e-113				0009116 : nucleoside metabolic process		0016740 : transferase activity	Nucleoid
MPF_1956	nac	Nascent polypeptide associated complex NAC	Methanohalophilus mahii (strain DSM 5219)	D5E8E2	98.28	2	2e-62		Contacts the emerging nascent chain on the ribosome (By similarity).		0015031 : protein transport; 0006810 : transport		0003676 : nucleic acid binding	Ribosome
MPF_1959		2-isopropylmalate synthase	Methanohalophilus mahii (strain DSM 5219)	D5E8E5	97.29	11	0	2.3.3.13			0006520 : cellular amino acid metabolic process; 0006082 : organic acid metabolic process		0003824 : catalytic activity; 0016740 : transferase activity	Cytoplasmic
MPF_1974	ubiB	2-octaprenylphenol hydroxylase	Methanohalophilus mahii (strain DSM 5219)	D5E8G6	96.35	19	0	1.14.13.-			0055114 : oxidation-reduction process; 0006464 : cellular protein modification process; 0006793 : phosphorus metabolic process		0016740 : transferase activity; 0000166 : nucleotide binding; 0001882 : nucleoside binding; 0043167 : ion binding; 0016491 : oxidoreductase activity	Membrane
MPF_2021		S-layer protein	Methanohalophilus mahii (strain DSM 5219)	D5E8L2	45.39	266	1e-119							Membrane
MPF_2044	ftr	Formylmethanofuran--tetrahydromethanopterin formyltransferase (H4MPT formyltransferase) (Ftr)	Methanohalophilus mahii (strain DSM 5219)	D5E8Y9	98.32	5	2e-172	2.3.1.101	Catalyzes the reversible transfer of a formyl group from formylmethanofuran (formyl-MFR) to tetrahydromethanopterin (H(4)MPT) so as to produce 5-formyl tetrahydromethanopterin (5-formyl-H(4)MPT) and methanofuran (MFR) (By similarity).	Formylmethanofuran + 5,6,7,8-tetrahydromethanopterin = methanofuran + 5-formyl-5,6,7,8-tetrahydromethanopterin.	0015948 : methanogenesis; 0006730 : one-carbon metabolic process	0005737 : cytoplasm	0016740 : transferase activity	Cytoplasmic
MPF_2056	prf1	peptide chain release factor subunit 1 (aeRF-1)	Methanohalophilus mahii (strain DSM 5219)	D5E8N4	95.9	17	0		Directs the termination of nascent peptide synthesis (translation) in response to the termination codons UAA, UAG and UGA (By similarity).		0006412 : translation; 0022411 : cellular component disassembly	0005737 : cytoplasm	0003676 : nucleic acid binding	Ribosome
MPF_2069		conserved hypothetical protein	Methanohalophilus mahii (strain DSM 5219)	D5E8P4	96.77	9	2e-158						0000166 : nucleotide binding	Cytoplasmic
MPF_2081		hypothetical protein	Clostridium sp. ASF356	N1Z5N9	54	16	8.8							Cytoplasmic
MPF_2120	mch	methenyltetrahydromethanopterin cyclohydrolase (Mch)	Methanohalophilus mahii (strain DSM 5219)	D5EBU3	98.12	6	0	3.5.4.27					0016787 : hydrolase activity	Cytoplasmic
MPF_2121	mtmC	monomethylamine corrinoid protein (MtmC)	Methanohalophilus mahii (strain DSM 5219)	D5EBU2	99.08	2	2e-123				0006520 : cellular amino acid metabolic process; 0006790 : sulfur compound metabolic process; 0015948 : methanogenesis		0019842 : vitamin binding; 0046906 : tetrapyrrole binding; 0016740 : transferase activity; 0043167 : ion binding	Cytoplasmic
