# Supplementary material for: Phosphoproteomic analysis of Methanohalophilus portucalensis FDF1T identified the role of protein phosphorylation in methanogenesis and osmoregulation
Source: Sci Rep. 2016 Jun 30;6:29013. doi: 10.1038/srep29013 (PMC4928046; doi:10.1038/srep29013)
Supplement: Supplementary Table S3 [file srep29013-s4.xls]

## Sheet: Sheet1
Supplementary Table S3. Primers used for site-directed mutagenesis.
Name	Sequence
T68A_us	5'-gTACTCgATgTggCAgCgggCACCggTTTTAAT-3'
T68A_ds	5'-ATTAAAACCggTgCCCgCTgCCACATCgAgTAC-3'
T68D_us	5'-gTACTCgATgTggCAgATggCACCggTTTTAAT-3'
T68D_ds	5'-ATTAAAACCggTgCCATCTgCCACATCgAgTAC-3'
T70A_us	5'-gATgTggCAACAggCgCgggTTTTAATTCggTT-3'
T70A_ds	5'-AACCgAATTAAAACCCgCgCCTgTTgCCACATC-3'
T70D_us	5'-gATgTggCAACAggCgATggTTTTAATTCggTT-3'
T70D_ds	5'-AACCgAATTAAAACCATCgCCTgTTgCCACATC-3'
T68A-T70A_us	5' -CTCgATgTggCAgCgggCgCgggTTTTAATTCg-3'
T68A-T70A_ds	5' -CgAATTAAAACCCgCgCCCgCTgCCACATCgAg-3'
T68D-T70D_us	5' -gATgTggCAgATggCgATggTTTTAATTCggTT-3'
T68D-T70D_ds	5' -AACCgAATTAAAACCATCgCCATCTgCCACATC-3'
