# Supplementary material for: Phosphoproteomic analysis of Methanohalophilus portucalensis FDF1T identified the role of protein phosphorylation in methanogenesis and osmoregulation
Source: Sci Rep. 2016 Jun 30;6:29013. doi: 10.1038/srep29013 (PMC4928046; doi:10.1038/srep29013)
Supplement: Supplementary Table S4 [file srep29013-s5.xls]

## Sheet: Sheet1
Supplementary Table S4. Fragment ions in the Pyl-containing peptide from trimethylamine methyltransferase MttB (MPF_1478) (spectrum in Figure 3b).
b-series ions							y-series ions
Δmass (dalton)	b2+ ion mass	Δmass (dalton)	b-ion mass	Ion designation	sequence	Ion designation	y-ion mass	Δmass (dalton)	y2+ ion mass	Δmass (dalton)
			114.091	b-1	Leu	y-19
			185.128	b-2	Ala	y-18	1996.02		998.512	(-)0.00175
		(+)0.18498	313.187	b-3	Gln	y-17	1924.98		962.994	(+)0.23391
		(+)0.07709	476.25	b-4	Tyr	y-16	1796.92		898.965	(+)0.30873
		(+)0.00461	639.314	b-5	Tyr	y-15	1633.86		817.433	(+)0.26374
		(+)0.16052	696.335	b-6	Gly	y-14	1470.8	(+)0.27606	735.901	(+)0.27123
		(-)0.29171	809.419	b-7	Leu	y-13	1413.77
		(+)0.40235	906.472	b-8	Pro	y-12	1300.69	(+)0.15539
(-)0.11392	497.256	(+)0.05916	993.504	b-9	Ser	y-11	1203.64
		(+)0.16391	1140.57	b-10	Phe	y-10	1116.6	(+)0.21014
		(+)0.07389	1239.64	b-11	Val	y-9	969.536	(+)0.06739
		(+)0.11472	1310.68	b-12	Ala	y-8	870.468	(+)0.07867	435.738	(+)0.00457
			1367.7	b-13	Gly	y-7	799.431	(+)0.07978	400.219	(+)0.34094
			1468.75	b-14	Thr	y-6	742.409	(+)0.11802
			1705.89	b-15	Pyl (O)	y-5	641.362	(+)0.30535
			1776.93	b-16	Ala	y-4	404.214	(+)0.10750
(+)0.30831	946.483		1891.96	b-17	Asp	y-3	333.177	(+)0.04903
			1963	b-18	Ala	y-2	218.15	(+)0.02080
				b-19	Lys	y-1	147.113
In-gel trypsin digestion of the total cell lysate from M. portucalensis FDF1T produced a peptide of m/z = 703.7 for the triply charged ion, which was then subjected to collision induced dissociation (CID) mass spectrometry. Analysis of b/y ions for sequence determination was performed using the publicly available MaxQuant built-in search module Andromeda.The observed masses for the b-ion (N-termi…
