# Supplementary material for: Phosphoproteomic analysis of Methanohalophilus portucalensis FDF1T identified the role of protein phosphorylation in methanogenesis and osmoregulation
Source: Sci Rep. 2016 Jun 30;6:29013. doi: 10.1038/srep29013 (PMC4928046; doi:10.1038/srep29013)
Supplement: Supplementary Table S5 [file srep29013-s6.xls]

## Sheet: Sheet1
Supplementary Table S5. Secondary structure composition and melting temperature of wild-type MpGSMT and mutant MpGSMTs.
MpGSMT proteins	α-Helix (%)	β-strand (%)	Turn (%)	Unordered (%)
MpGSMT	25.1667	26.2667	20.8	27.9
MpGSMT_T68A	25.1667	26.5333	20.7667	27.8
MpGSMT_T68D	25.1333	26.4333	20.8333	27.9
The secondary structure components were calculated using the CDPro program, which fits the CD spectra profiles with the secondary structure database using the average values of independent calculations from the CDSSTR, SELCON3, and CONTINLL algorithms.
